# Supplementary material for: MetaFX: feature extraction from whole-genome metagenomic sequencing data
Source: Bioinformatics. 2026 Jan 20;42(2):btag018. doi: 10.1093/bioinformatics/btag018 (PMC12891910; doi:10.1093/bioinformatics/btag018)
Supplement: btag018_Supplementary_Data [file btag018_supplementary_data.zip]

Archive with 15 entries (15 files):
- SFigure5.pdf
- SFigure6.pdf
- STable1.pdf
- STable2.xlsx
- STable3.xlsx
- STable4.xlsx
- STable5.xlsx
- STable6.xlsx
- STable7.xlsx
- STable8.xlsx
- STable9.xlsx
- SFigure1.pdf
- SFigure2.pdf
- SFigure3.pdf
- SFigure4.pdf
