# Supplementary material for: MetaFX: feature extraction from whole-genome metagenomic sequencing data
Source: Bioinformatics. 2026 Jan 20;42(2):btag018. doi: 10.1093/bioinformatics/btag018 (PMC12891910; doi:10.1093/bioinformatics/btag018)
Supplement: btag018_Supplementary_Data [file btag018_supplementary_data.zip › STable2.xlsx]

## Sheet: Sheet1
STable 2. Kraken2 annotation table.
	Roseburia	Enterocloster	Lachnoclostridium	Faecalibacterium	Enterococcus	Flavonifractor	Fusobacterium	Ruthenibacterium	Bacteroides	Blautia	Bifidobacterium	Dorea	Alistipes	Wujia	Agathobacter	Lawsonibacter	Escherichia	Clostridium	Ruminococcus	Mediterraneibacter	Faecalimonas	Thomasclavelia	Veillonella	Coprococcus	Collinsella	Sellimonas	Butyricimonas	Anaerostipes	Sutterella	Hungatella	Eubacterium	Anaerobutyricum	Pusillibacter	Parabacteroides	Streptococcus	Odoribacter	Eisenbergiella	Lacrimispora	Subdoligranulum	Lachnospira	Vescimonas	Faecalibacillus	Romboutsia	Eggerthella	Paenibacillus	Haemophilus	Dialister	Dysosmobacter	Simiaoa
franzosa_cd	0.000193874	0.962001	0.000193874	0	0	0.000193874	0	0	0	0.000775494	0	0	0	0	0	0	0	0	0	0.00193874	0.0341218	0	0	0	0	0	0	0	0	0	0	0	0	0	0	0	0	0	0	0	0	0	0	0	0	0	0	0	0
franzosa_nonibd	0.0269414	0	0.00475436	0.0206022	0	0.00316957	0	0.00316957	0	0.0491284	0.00316957	0.00792393	0.00950872	0.511886	0	0.00158479	0	0.00316957	0.00158479	0.0190174	0	0	0	0.11252	0.00158479	0.00475436	0	0.00316957	0	0.00475436	0.0364501	0	0.00158479	0.00158479	0.00158479	0	0.00158479	0.00475436	0.00475436	0.00158479	0.0190174	0	0	0.00158479	0.0110935	0	0	0.00158479	0
franzosa_uc	0	0	0.00619195	0.0619195	0	0.0123839	0	0.00309598	0.00619195	0.00928793	0.0154799	0	0.00619195	0	0	0.00309598	0.00309598	0.0557276	0.00309598	0	0	0.00309598	0	0.00309598	0.00928793	0.315789	0	0	0	0	0.00309598	0	0.0154799	0.00619195	0.126935	0.00928793	0	0	0.00928793	0.0185759	0.00309598	0	0	0.0123839	0.00619195	0.0340557	0	0	0
he_cd	0.000393352	0.0414987	0.815026	0.00049169	0.000295014	0	0.0532992	0	0	0.000983381	0.000295014	0	9.83381e-05	0	0	0	0.0254696	0.0208477	0	9.83381e-05	0.00275347	0.0184876	0.000688367	0	0	0.000295014	0	0.000196676	0	0.00708034	0.000196676	9.83381e-05	0	0	9.83381e-05	0	0.000295014	0.00295014	0	9.83381e-05	0	0	0	0	0.00049169	0	0	0	0
he_nonibd	0.887259	0.000156043	7.80214e-05	0.0775532	0	7.80214e-05	0	0	7.80214e-05	0.0128735	7.80214e-05	0.00452524	0	0	0.00468128	0	0	7.80214e-05	0.00257471	0.00101428	0	0	0	0.00054615	7.80214e-05	0	0	0.00304283	0	0	0.000780214	0.00054615	0	0	7.80214e-05	0	0	0.000156043	0.00054615	0.000234064	7.80214e-05	0.00054615	0	0	0	0	0	0	0.000234064
lloydprice_cd	0.000384615	0.833846	0.00615385	0.005	0	0.00596154	0.000192308	0	0.0432692	0.00326923	0	0.0455769	0.0155769	0	0.000192308	0	0.000192308	0.000576923	0	0.00134615	0	0	0.015	0.000961538	0	0	0.000192308	0.000192308	0	0.000961538	0	0	0.00115385	0.000576923	0	0.00634615	0.00846154	0.000192308	0	0	0	0	0	0	0.000192308	0.00115385	0	0	0
lloydprice_nonibd	0.0291468	0.00609433	0.00238474	0.0389507	0.000529942	0.00317965	0	0.112878	0.0431902	0.0384208	0.101484	0.0190779	0.0646529	0.00211977	0.0678325	0.081611	0.000529942	0.00397456	0.0625331	0.027292	0.000794913	0	0.0164282	0.0124536	0.0302067	0.00211977	0.027292	0.0132485	0.0264971	0.00158983	0.00927398	0.0164282	0.00132485	0.0121887	0.00105988	0.00291468	0	0.00264971	0.00556439	0.00556439	0.00397456	0.00741918	0.00874404	0.000529942	0.00291468	0.00264971	0	0.00423953	0.00397456
lloydprice_uc	0.042654	0	0.00473934	0.260664	0	0.014218	0	0.00473934	0.0236967	0.0947867	0	0.118483	0.0189573	0	0.014218	0	0	0.00473934	0	0.014218	0	0	0	0.00947867	0.028436	0.00473934	0	0.0189573	0	0	0	0	0.194313	0	0	0	0	0	0.00473934	0.0331754	0	0	0	0	0	0	0	0.00947867	0.00947867
losasso_cd	0	0.0187817	0.000507614	0.000507614	0.545685	0.296954	0	0.00152284	0.0111675	0.00507614	0.00253807	0	0	0	0	0.00253807	0.00761421	0.00203046	0	0.0294416	0.000507614	0	0.0035533	0	0.00253807	0.00101523	0	0.000507614	0	0	0.000507614	0.000507614	0	0.00152284	0.00253807	0	0	0	0.00456853	0	0.000507614	0	0	0.0137056	0.00152284	0	0.0126904	0	0
losasso_nonibd	0.0206186	0.00687285	0.00343643	0.0687285	0	0	0.00343643	0	0.0206186	0.0412371	0.00687285	0.0137457	0.00687285	0.024055	0.0103093	0	0	0.0721649	0.00687285	0.0652921	0.00343643	0.00343643	0	0.0103093	0	0.0137457	0.00343643	0.00343643	0	0.00343643	0.00687285	0.00343643	0	0.00343643	0.00343643	0.0103093	0	0.00687285	0.00343643	0.00343643	0.0274914	0.00343643	0.0103093	0	0.00687285	0	0	0.00343643	0
[truncated: 348 more columns]
