# Supplementary material for: MetaFX: feature extraction from whole-genome metagenomic sequencing data
Source: Bioinformatics. 2026 Jan 20;42(2):btag018. doi: 10.1093/bioinformatics/btag018 (PMC12891910; doi:10.1093/bioinformatics/btag018)
Supplement: btag018_Supplementary_Data [file btag018_supplementary_data.zip › STable3.xlsx]

## Sheet: Sheet1
STable 3. EGGNOG v 5.0 taxonomic annotation table.
	Lachnoclostridium	Clostridia	Ruminococcaceae	unclassified.Clostridiales	Clostridiaceae	unclassified.Lachnospiraceae	Eubacteriaceae	Enterococcaceae	Blautia	Bacteria	Negativicutes	Dorea	Butyrivibrio	Firmicutes	Bifidobacteriales	Bacteroidaceae	Oscillospiraceae	Erysipelotrichia	Escherichia	Coriobacteriia	Paenibacillaceae	Fusobacteria	Porphyromonadaceae	Bacteroidia	Gammaproteobacteria	Oribacterium	Bacilli	Pseudobutyrivibrio	Spirochaetes	Peptostreptococcaceae	Bacillus	Rikenellaceae	Lactobacillaceae	Peptococcaceae	unclassified.Bacteria	Peptoniphilaceae	Sutterellaceae	Thermoanaerobacterales	Lachnoanaerobaculum	Actinobacteria	Desulfovibrionales	Salmonella	Clostridiales.incertae.sedis	Bacteroidetes	Citrobacter	Epsilonproteobacteria	Synergistetes	Sphingobacteriia	Pasteurellales
franzosa_cd	0.761686	0.0686969	0.00566572	0.0311615	0.016289	0.0368272	0.00283286	0.000354108	0.00672805	0.0201841	0.00318697	0.0046034	0.00318697	0.00424929	0.000354108	0	0.00141643	0.00283286	0	0.00177054	0.00212465	0.00106232	0.000354108	0	0.000354108	0.00424929	0.00106232	0.000354108	0.00141643	0.000708215	0.000708215	0	0	0.000354108	0.000708215	0.000354108	0	0.000354108	0.00212465	0	0.000708215	0	0.000354108	0.000354108	0	0	0	0	0.00106232
franzosa_nonibd	0.034749	0.200772	0.107143	0.0472973	0.0743243	0.111004	0.0540541	0.003861	0.0501931	0.0222008	0.00965251	0.023166	0.0299228	0.00965251	0.00289575	0.0019305	0.0559846	0.00579151	0	0.0202703	0.00868726	0.00289575	0.0019305	0.003861	0.00482625	0.00772201	0.00675676	0.00675676	0.0106178	0.000965251	0.00675676	0.0019305	0.00289575	0.000965251	0.00579151	0.00289575	0	0.00289575	0.00289575	0.00289575	0	0	0.0019305	0	0	0.000965251	0.000965251	0	0
franzosa_uc	0.0189229	0.0858806	0.120815	0.077147	0.100437	0.0422125	0.0247453	0.00436681	0.0232897	0.0363901	0.0218341	0.0131004	0.014556	0.0276565	0.00582242	0.00436681	0.069869	0.0727802	0	0.0363901	0.00582242	0.00436681	0.00873362	0.00291121	0.00291121	0.0014556	0.0203785	0	0.0160116	0.00436681	0.00727802	0	0.0014556	0	0.00291121	0.0014556	0	0.00436681	0.0014556	0.00291121	0.00436681	0	0.00436681	0.0014556	0	0.00291121	0	0.00436681	0.00873362
he_cd	0.577387	0.132572	0.00485018	0.0939858	0.0369692	0.0144428	0.00366458	0.000754473	0.00485018	0.0176762	0.00291011	0.00194007	0.00323346	0.0120716	0.000754473	0.000215564	0.00129338	0.00862255	0.023712	0.0011856	0.00140116	0.0132572	0.000646691	0.000538909	0.00495797	0.00194007	0.0011856	0.000431127	0.00140116	0.000970037	0.00161673	0	0.000862255	0.00107782	0.000754473	0.00107782	0	0.000754473	0.00140116	0.000646691	0.000107782	0.000862255	0.000215564	0.000215564	0.00258676	0.000431127	0.000646691	0	0
he_nonibd	0.0209623	0.464125	0.0872257	0.0191334	0.0595104	0.0884918	0.0544457	0.000844119	0.0347496	0.0199775	0.00590884	0.0181486	0.0310917	0.00801913	0.00168824	0.00126618	0.00140687	0.00450197	0	0.00126618	0.00647158	0.000984806	0.000140687	0.00168824	0.000281373	0.00844119	0.00253236	0.0112549	0.00168824	0.00196961	0.00295442	0	0.00281373	0.00239167	0.000984806	0.00196961	0.000281373	0.00126618	0.00225098	0.00154755	0.00042206	0	0.000703433	0.000140687	0	0.000844119	0.00042206	0.00042206	0
lloydprice_cd	0.579913	0.0720524	0.0117904	0.0598253	0.028821	0.0135371	0.00829694	0	0.00742358	0.0174672	0.0139738	0.0519651	0.00349345	0.00262009	0.000436681	0.0462882	0.00131004	0.00131004	0.0069869	0.00218341	0.00262009	0.000873362	0.00742358	0.0113537	0.00436681	0.00174672	0.000436681	0.00131004	0.00131004	0.000873362	0.000873362	0.00873362	0.00174672	0.00174672	0.000873362	0.00131004	0.00174672	0	0.000873362	0	0.000873362	0.000436681	0	0.00262009	0.000436681	0	0	0.000873362	0.000436681
lloydprice_nonibd	0.0311509	0.11509	0.195859	0.0363738	0.0639806	0.0557732	0.045887	0.00279799	0.0307778	0.0283529	0.0180936	0.0208916	0.0179071	0.0162283	0.055027	0.0294721	0.017161	0.00969968	0.000373065	0.0167879	0.0106323	0.00186532	0.0193994	0.0158553	0.00279799	0.00540944	0.00652863	0.00373065	0.0057825	0.00839396	0.00429024	0.0121246	0.00298452	0.00447678	0.00783436	0.00317105	0.00988622	0.00335758	0.000746129	0.00335758	0.00373065	0	0.00167879	0.00298452	0	0.00167879	0.000932662	0.00205186	0.00186532
lloydprice_uc	0.056338	0.144366	0.151408	0.0492958	0.0739437	0.0422535	0.0704225	0	0.0633803	0.0105634	0.00352113	0.0492958	0.0211268	0.0246479	0.00352113	0.00704225	0.056338	0.00704225	0	0.00704225	0.0105634	0	0.00352113	0.0140845	0.00352113	0.0140845	0.00704225	0.00704225	0.0105634	0.00352113	0.0105634	0.00352113	0.00352113	0	0	0.00352113	0.00352113	0.00352113	0	0.00352113	0	0	0	0	0	0	0	0	0
losasso_cd	0.0103143	0.03389	0.0171906	0.172888	0.0127701	0.00834971	0.0024558	0.382122	0.0157171	0.0162083	0.131139	0.000491159	0.000982318	0.00933202	0.00196464	0.00736739	0.00540275	0.00294695	0.00687623	0.0137525	0.00294695	0.000491159	0.00392927	0.00147348	0.0299607	0.000982318	0.0117878	0	0.000982318	0.000491159	0.00442043	0	0.00884086	0.0024558	0.000491159	0.000491159	0	0.000982318	0.000982318	0.00343811	0.00147348	0.0103143	0.000982318	0	0.000982318	0.000491159	0.00196464	0	0
losasso_nonibd	0.0221675	0.1133	0.0812808	0.0394089	0.1133	0.0706076	0.0870279	0.000821018	0.0410509	0.0172414	0.0221675	0.0172414	0.0246305	0.00985222	0.00574713	0.00738916	0.0287356	0.0188834	0	0.00821018	0.00985222	0.00656814	0.00656814	0.00985222	0.00164204	0.00164204	0.0164204	0.00164204	0.00738916	0.0164204	0.00821018	0	0.00738916	0.0123153	0.00246305	0.0114943	0.000821018	0.0106732	0.00410509	0.00246305	0	0	0.00410509	0.000821018	0	0.00246305	0.00246305	0.00246305	0.000821018
[truncated: 232 more columns]
