# Supplementary material for: MetaFX: feature extraction from whole-genome metagenomic sequencing data
Source: Bioinformatics. 2026 Jan 20;42(2):btag018. doi: 10.1093/bioinformatics/btag018 (PMC12891910; doi:10.1093/bioinformatics/btag018)
Supplement: btag018_Supplementary_Data [file btag018_supplementary_data.zip › STable4.xlsx]

## Sheet: Sheet1
STable 4. Maaslin2 results obtained using Kraken2 taxonomic annotation table.
	feature	metadata	value	coef	stderr	N	N.not.0	pval	qval
1	Faecalibacterium	group	CD	-5.45529	0.803962	10	9	0.000256568	0.00615764
2	Roseburia	group	CD	-8.2956	2.29859	10	8	0.00863573	0.0690858
3	Enterocloster	group	CD	8.15566	2.19351	10	7	0.00747482	0.0690858
4	Blautia	group	CD	-3.95349	1.25425	10	10	0.0161052	0.0826392
5	Coprococcus	group	CD	-5.89469	1.89884	10	7	0.0172165	0.0826392
6	Agathobacter	group	CD	-5.92518	2.62663	10	5	0.0586929	0.234772
