# Supplementary material for: MetaFX: feature extraction from whole-genome metagenomic sequencing data
Source: Bioinformatics. 2026 Jan 20;42(2):btag018. doi: 10.1093/bioinformatics/btag018 (PMC12891910; doi:10.1093/bioinformatics/btag018)
Supplement: btag018_Supplementary_Data [file btag018_supplementary_data.zip › STable5.xlsx]

## Sheet: Sheet1
STable 5. Maaslin2 results obtained using EGGNOG v 5.0 taxonomic annotation table.
	feature	metadata	value	coef	stderr	N	N.not.0	pval	qval
1	Butyrivibrio	group	CD	-3.31516	0.224784	10	10	1.57682e-06	5.67654e-05
2	Eubacteriaceae	group	CD	-3.88005	0.470445	10	10	7.499e-05	0.00134982
3	unclassified.Lachnospiraceae	group	CD	-2.272	0.321241	10	10	0.000198394	0.00238073
4	Ruminococcaceae	group	CD	-3.61589	0.675107	10	10	0.00105731	0.00951577
5	Clostridiaceae	group	CD	-1.73374	0.370421	10	10	0.00225964	0.0162694
6	Blautia	group	CD	-2.23382	0.6174	10	10	0.00853172	0.0511903
7	Spirochaetes	group	CD	-1.99666	0.605615	10	10	0.0131766	0.0677654
8	Clostridia	group	CD	-1.38256	0.446382	10	10	0.0173893	0.0782518
9	Lachnoclostridium	group	CD	3.14854	1.19292	10	10	0.0334554	0.133822
10	unclassified.Lachnospiraceae	group	UC	-0.885848	0.393439	10	10	0.0590625	0.212625
11	Oscillospiraceae	group	CD	-2.82673	1.31758	10	10	0.0690823	0.226088
