# Supplementary material for: MetaFX: feature extraction from whole-genome metagenomic sequencing data
Source: Bioinformatics. 2026 Jan 20;42(2):btag018. doi: 10.1093/bioinformatics/btag018 (PMC12891910; doi:10.1093/bioinformatics/btag018)
Supplement: btag018_Supplementary_Data [file btag018_supplementary_data.zip › STable6.xlsx]

## Sheet: Sheet1
STable 6. EGGNOG v 5.0 KEGG functional annotation table.
	K06147	K02004	K01990	K03406	K01992	K03657	K05349	K04759	K07718	K02469	K03701	K02027	K01190	K02035	K03043	K03798	K21636	K02056	K03169	K01537	K02057	K05366	K07720	K02529	K21071	K03763	K01915	K03310	K02470	K00656	K03308	K02355	K06158	K03070	K02003	K01681	K01873	K01952	K03046	K00615	K00688	K01874	K10439	K03215	K03498	K07258	K03312	K00948	K00854
franzosa_cd	0.0139594	0.00253807	0.00380711	0.00190355	0.00444162	0.00253807	0.00380711	0.00571066	0.00824873	0.000634518	0	0.0107868	0.00380711	0.00253807	0.00190355	0.00380711	0.00190355	0.00571066	0.00126904	0.00317259	0.00444162	0.00126904	0.00571066	0.0069797	0.00190355	0.00126904	0	0.00507614	0.000634518	0	0.00253807	0.00190355	0.00380711	0.00126904	0.00253807	0.00571066	0	0.00190355	0.00190355	0.00317259	0.00126904	0.00126904	0.00444162	0.00380711	0.00380711	0.00253807	0	0.00317259	0.00190355
franzosa_nonibd	0.013587	0.0013587	0.00407609	0	0.0013587	0.00407609	0.0108696	0.00679348	0	0.00543478	0.00679348	0	0	0.0013587	0.00543478	0.00407609	0	0.00271739	0.0013587	0	0.0013587	0	0.00271739	0.00271739	0.00407609	0.00407609	0.00271739	0.00407609	0.00679348	0	0.00407609	0.0013587	0.00271739	0.00407609	0	0	0.00407609	0.0013587	0.0013587	0.00407609	0.00679348	0.00407609	0.00543478	0.00271739	0.00271739	0.00271739	0	0.00407609	0.00271739
franzosa_uc	0.0143198	0.0071599	0.00954654	0	0.0071599	0.00477327	0	0.00477327	0.00238663	0.0071599	0	0.00238663	0.00954654	0.00954654	0.00477327	0	0.00238663	0	0	0	0.00238663	0.00238663	0.00238663	0	0	0.00238663	0	0	0.00477327	0.00477327	0	0.00238663	0	0.00238663	0	0	0	0.00238663	0.00238663	0	0.0071599	0.00238663	0	0	0.00238663	0	0	0.00238663	0
he_cd	0.00674536	0.00655799	0.00374742	0.00112423	0.00449691	0.00318531	0.000187371	0.00356005	0.00337268	0.00149897	0.00168634	0.00281057	0.00168634	0.00449691	0.00112423	0.0026232	0.00449691	0.00505902	0.00374742	0.00393479	0.00524639	0.00393479	0.00281057	0.00168634	0.00224845	0.00281057	0.00299794	0.0026232	0.00206108	0.00505902	0.00337268	0.0013116	0.00206108	0.000562114	0.00224845	0.00299794	0.00187371	0.00243583	0.000562114	0.000749485	0.00187371	0.000936856	0.00430954	0.0026232	0.00149897	0.00243583	0.00599588	0.00243583	0.00337268
he_nonibd	0.00992761	0.00599793	0.00268873	0.0105481	0.00289555	0.00434333	0.00434333	0.000620476	0.00227508	0.00310238	0.00579111	0.000827301	0.0033092	0.00144778	0.00496381	0.00227508	0.0016546	0.00124095	0.0033092	0.0024819	0.00041365	0.00289555	0.0016546	0.00268873	0.00392968	0.00310238	0.00310238	0.00144778	0.00310238	0.000620476	0.0016546	0.00310238	0.0033092	0.00558428	0.00186143	0.0024819	0.00227508	0.0016546	0.0041365	0.00434333	0.00103413	0.00372285	0.000206825	0.000620476	0.0024819	0.0024819	0.00186143	0.00186143	0.00103413
lloydprice_cd	0.0070922	0.0070922	0.00236407	0.00315209	0.00157604	0.00236407	0.000788022	0.00472813	0.0070922	0.00236407	0.00315209	0.00630418	0.00236407	0.00315209	0.00236407	0.00236407	0.00157604	0.00315209	0.00472813	0.00236407	0.00551615	0.00315209	0.00630418	0.00551615	0.00394011	0.00157604	0.000788022	0.000788022	0.00236407	0.00157604	0.00394011	0.00236407	0.00157604	0.000788022	0.00157604	0.00315209	0.00157604	0.00236407	0.00236407	0.00157604	0.00315209	0.000788022	0.00157604	0.00394011	0.00157604	0.00236407	0	0.00236407	0.00472813
lloydprice_nonibd	0.0120367	0.00696864	0.00475135	0.00126703	0.00221729	0.00253405	0.00823567	0.00443459	0.00190054	0.00411783	0.00316756	0.00348432	0.00538486	0.00190054	0.000633513	0.00348432	0.000950269	0.00126703	0.00126703	0.00190054	0.000950269	0.00158378	0.00158378	0.00158378	0.00190054	0.00190054	0.00443459	0.00285081	0.00158378	0.00221729	0.00221729	0.00253405	0.00285081	0.00158378	0.00221729	0.000316756	0.000633513	0.00190054	0.00126703	0.00190054	0.00253405	0.00253405	0.000633513	0.00253405	0.00158378	0.00158378	0	0.000633513	0.00190054
lloydprice_uc	0.0164835	0	0	0	0	0.00549451	0	0.010989	0	0.010989	0	0.010989	0	0	0.00549451	0	0	0	0	0	0	0	0	0.00549451	0	0	0	0.00549451	0	0.00549451	0	0.010989	0	0.00549451	0	0	0.00549451	0	0	0	0.00549451	0.00549451	0.00549451	0	0	0	0	0	0
losasso_cd	0.0126084	0.00945626	0.00315209	0.000788022	0.0070922	0.00551615	0.000788022	0.000788022	0.00236407	0.00315209	0	0	0.00157604	0.00630418	0.00394011	0.00157604	0.00472813	0	0.00315209	0.00236407	0.000788022	0.000788022	0.000788022	0.00157604	0.000788022	0.00394011	0.00157604	0.00394011	0.00236407	0	0.00157604	0.00236407	0	0.00157604	0.00551615	0	0.00630418	0.00630418	0.00315209	0.000788022	0	0.00157604	0	0.000788022	0.00157604	0.000788022	0	0.00236407	0
losasso_nonibd	0.00664452	0.00221484	0.00332226	0.00110742	0.00221484	0.00332226	0.00110742	0.00221484	0	0.00775194	0.00442968	0.00110742	0.00110742	0	0.00664452	0.0055371	0.00885936	0.00221484	0.00110742	0.00332226	0.00221484	0.00442968	0.00221484	0	0.00110742	0.00110742	0	0.00110742	0.00442968	0.00775194	0.00110742	0.0055371	0.00110742	0.00221484	0.00442968	0.00221484	0.00775194	0	0.00442968	0	0.00442968	0.00110742	0.00110742	0.00221484	0.00332226	0.00110742	0	0.00110742	0
[truncated: 2,457 more columns]
