# Supplementary material for: MetaFX: feature extraction from whole-genome metagenomic sequencing data
Source: Bioinformatics. 2026 Jan 20;42(2):btag018. doi: 10.1093/bioinformatics/btag018 (PMC12891910; doi:10.1093/bioinformatics/btag018)
Supplement: btag018_Supplementary_Data [file btag018_supplementary_data.zip › STable7.xlsx]

## Sheet: Sheet1
STable 7. Maaslin2 results obtained using KEGG functional annotation table ontained by EGGNOG v 5.0 (Crohn's disease).
	feature	metadata	value	coef	stderr	N	N.not.0	pval	qval
1	K05592	group	CD	3.60069	0.458904	10	6	0.000103149	0.0364768
2	K02563	group	CD	-2.71265	0.352968	10	5	0.000117667	0.0364768
3	K00031	group	CD	-1.52244	0.172129	10	4	4.77623e-05	0.0364768
4	K00384	group	CD	1.6364	0.259133	10	5	0.000398411	0.0567897
5	K02988	group	CD	-3.13217	0.513023	10	5	0.000488514	0.0567897
6	K03315	group	CD	3.24929	0.582913	10	5	0.000838291	0.0639067
7	K12308	group	CD	-1.85688	0.347949	10	5	0.00107967	0.0639067
8	K00852	group	CD	2.20113	0.430217	10	5	0.00137434	0.0639067
9	K02886	group	CD	-1.33401	0.251672	10	5	0.00112266	0.0639067
10	K00005	group	CD	1.91881	0.365338	10	5	0.00118345	0.0639067
11	K01880	group	CD	-3.26546	0.662469	10	6	0.00169575	0.0716839
12	K06959	group	CD	-1.67432	0.388181	10	9	0.00350916	0.12552
13	K07718	group	CD	1.80385	0.501748	10	7	0.00879674	0.192162
14	K03701	group	CD	-1.61703	0.452562	10	6	0.00905997	0.192162
15	K08591	group	CD	-1.5366	0.424368	10	6	0.00849982	0.192162
16	K10440	group	CD	1.74575	0.501148	10	5	0.0102179	0.21117
17	K00790	group	CD	-2.34265	0.685919	10	9	0.011206	0.226557
18	K04069	group	CD	1.48676	0.453415	10	7	0.0135051	0.251195
19	K02034	group	CD	2.21757	0.694312	10	7	0.0151938	0.263378
20	K04075	group	CD	1.51734	0.476508	10	7	0.0153985	0.263378
21	K02030	group	CD	-1.46187	0.520916	10	8	0.0262836	0.349197
22	K05878	group	CD	2.47252	0.879702	10	4	0.0261222	0.349197
23	K16511	group	CD	-2.2901	0.819568	10	4	0.0267434	0.3503
24	K00874	group	CD	-2.53192	0.909691	10	4	0.0271699	0.350944
25	K06889	group	CD	2.20445	0.799581	10	6	0.0282172	0.35948
26	K11991	group	CD	-0.877628	0.323424	10	5	0.0300441	0.365195
27	K03070	group	CD	-1.43859	0.539091	10	10	0.032067	0.382337
28	K07137	group	CD	-1.17879	0.463307	10	7	0.0384225	0.415087
29	K09698	group	CD	-2.07106	0.81635	10	7	0.0388352	0.415087
30	K02343	group	CD	-1.93946	0.769588	10	6	0.0398031	0.415087
31	K12942	group	CD	1.24411	0.499351	10	3	0.0415087	0.415087
32	K01439	group	CD	1.30733	0.527945	10	10	0.0424413	0.415478
33	K02469	group	CD	-1.37682	0.569585	10	10	0.0462797	0.42614
34	K01006	group	CD	-1.81938	0.743626	10	6	0.0443255	0.42614
35	K03431	group	CD	-1.16939	0.48285	10	8	0.0459675	0.42614
36	K02036	group	CD	2.10069	0.891791	10	7	0.0506689	0.457496
37	K07301	group	CD	-1.21714	0.526713	10	4	0.054122	0.474844
38	K07478	group	CD	-1.10062	0.478269	10	7	0.0548899	0.477081
39	K10441	group	CD	2.03375	0.895183	10	5	0.0573183	0.482477
40	K11085	group	CD	1.09171	0.482585	10	8	0.0581412	0.482477
41	K02050	group	CD	2.20097	0.971708	10	5	0.0578985	0.482477
42	K05349	group	CD	-2.29634	1.06007	10	8	0.0669915	0.483876
43	K00928	group	CD	-1.05245	0.490828	10	9	0.0691995	0.483876
44	K01647	group	CD	-1.52706	0.710553	10	7	0.0687031	0.483876
45	K20038	group	CD	1.86876	0.865935	10	5	0.0678	0.483876
46	K02035	group	CD	1.80892	0.859651	10	8	0.0734088	0.501987
47	K02108	group	CD	-2.63568	1.25047	10	5	0.0730296	0.501987
48	K01952	group	CD	1.33211	0.636337	10	8	0.0745942	0.50637
49	K03169	group	CD	1.05733	0.535601	10	8	0.0889511	0.51376
50	K01537	group	CD	0.68687	0.357556	10	7	0.0961861	0.51376
51	K01874	group	CD	-1.02763	0.520064	10	10	0.0887078	0.51376
52	K04079	group	CD	-2.09544	1.07005	10	8	0.0910529	0.51376
53	K07335	group	CD	0.661093	0.330429	10	8	0.0855299	0.51376
54	K02011	group	CD	2.68452	1.3557	10	5	0.0881591	0.51376
55	K01925	group	CD	-0.767972	0.37751	10	7	0.0813933	0.51376
56	K00951	group	CD	-1.99005	1.0185	10	6	0.0916387	0.51376
57	K20810	group	CD	1.31541	0.657728	10	6	0.0856274	0.51376
58	K05799	group	CD	1.01671	0.517836	10	4	0.090367	0.51376
59	K10206	group	CD	-0.844557	0.438547	10	5	0.0955098	0.51376
60	K01258	group	CD	1.37718	0.685818	10	7	0.0846048	0.51376
61	K02037	group	CD	1.96574	1.00751	10	6	0.0920196	0.51376
62	K03281	group	CD	-1.43582	0.713029	10	6	0.0839086	0.51376
63	K00012	group	CD	-2.38977	1.19093	10	5	0.0847851	0.51376
64	K01997	group	CD	2.15296	1.13666	10	7	0.10007	0.525793
65	K03699	group	CD	1.34982	0.714714	10	8	0.100881	0.527077
66	K02057	group	CD	1.78989	0.978101	10	9	0.109952	0.531589
67	K03495	group	CD	-1.02308	0.548983	10	8	0.104657	0.531589
68	K02189	group	CD	-1.69499	0.919372	10	5	0.107768	0.531589
69	K01867	group	CD	-2.22975	1.21518	10	7	0.109157	0.531589
70	K18707	group	CD	-1.05895	0.577343	10	7	0.109273	0.531589
71	K20108	group	CD	2.46228	1.35559	10	4	0.11216	0.532187
72	K03526	group	CD	-0.806556	0.447232	10	4	0.114308	0.538261
73	K06200	group	CD	-2.45553	1.36289	10	5	0.114597	0.538261
74	K04043	group	CD	-1.26282	0.705699	10	7	0.11667	0.544322
75	K01262	group	CD	2.2816	1.29541	10	7	0.121572	0.544322
76	K00849	group	CD	-1.43726	0.816436	10	7	0.121729	0.544322
77	K00394	group	CD	-1.74347	0.986864	10	4	0.12062	0.544322
78	K02313	group	CD	-1.43726	0.819726	10	8	0.122991	0.544673
79	K01869	group	CD	-1.48398	0.857588	10	8	0.127175	0.549101
80	K02836	group	CD	-1.47532	0.853444	10	6	0.127497	0.549101
81	K14138	group	CD	-2.45099	1.41801	10	4	0.127533	0.549101
82	K13015	group	CD	-1.62051	0.94447	10	4	0.129912	0.554211
83	K01624	group	CD	1.14537	0.671831	10	5	0.131995	0.560289
84	K00789	group	CD	-1.30346	0.774762	10	7	0.13637	0.563665
85	K01465	group	CD	0.945469	0.566465	10	8	0.139035	0.565249
86	K00806	group	CD	1.05373	0.638994	10	6	0.143126	0.566902
87	K01126	group	CD	2.40281	1.45761	10	6	0.143249	0.566902
88	K02012	group	CD	2.17436	1.312	10	5	0.141429	0.566902
89	K03705	group	CD	-1.21213	0.734921	10	5	0.143068	0.566902
90	K00145	group	CD	-1.36704	0.824448	10	6	0.141256	0.566902
91	K06901	group	CD	1.76848	1.07704	10	7	0.144596	0.567403
92	K04066	group	CD	-0.786097	0.481962	10	7	0.146904	0.569452
93	K02031	group	CD	1.74345	1.07256	10	7	0.148083	0.569452
94	K02835	group	CD	-2.44128	1.50228	10	5	0.14818	0.569452
95	K07497	group	CD	1.54023	0.959755	10	5	0.15257	0.575445
96	K03547	group	CD	1.30982	0.82056	10	7	0.154464	0.576912
97	K00853	group	CD	1.69797	1.07561	10	5	0.158436	0.582392
98	K11754	group	CD	1.50757	0.969204	10	7	0.163786	0.595005
99	K03686	group	CD	-1.1011	0.706758	10	6	0.163203	0.595005
100	K01881	group	CD	-1.92666	1.25343	10	8	0.168152	0.598038
101	K21471	group	CD	-0.961141	0.625613	10	7	0.168341	0.598038
102	K00876	group	CD	-0.960092	0.638077	10	5	0.176124	0.611178
103	K03615	group	CD	-1.23497	0.819789	10	7	0.175677	0.611178
104	K14155	group	CD	1.25074	0.835995	10	6	0.178284	0.611825
105	K00134	group	CD	-2.0464	1.367	10	6	0.178058	0.611825
106	K07646	group	CD	2.05983	1.38232	10	7	0.179808	0.612533
107	K01887	group	CD	1.05573	0.708014	10	7	0.179556	0.612533
108	K02112	group	CD	0.917745	0.622441	10	7	0.183864	0.618037
109	K05364	group	CD	2.0942	1.42645	10	6	0.185518	0.618037
110	K03110	group	CD	-1.03339	0.711282	10	5	0.189573	0.625187
111	K03518	group	CD	1.16569	0.817374	10	6	0.196865	0.640156
112	K03439	group	CD	-1.08668	0.763321	10	5	0.197563	0.640188
113	K03308	group	CD	0.605495	0.435261	10	8	0.206806	0.654183
114	K07444	group	CD	1.24519	0.90342	10	7	0.210548	0.65815
115	K09458	group	CD	-2.06779	1.49419	10	7	0.208908	0.65815
116	K01151	group	CD	-1.48497	1.09501	10	6	0.217174	0.672298
117	K02529	group	CD	1.00404	0.762747	10	8	0.229519	0.673077
118	K00688	group	CD	-0.978472	0.746258	10	9	0.23117	0.673077
119	K00948	group	CD	0.939962	0.718427	10	9	0.232071	0.673077
120	K01187	group	CD	0.822474	0.623024	10	7	0.22832	0.673077
121	K03324	group	CD	-1.19208	0.896275	10	6	0.225205	0.673077
122	K00962	group	CD	-0.71187	0.54245	10	9	0.230802	0.673077
123	K01940	group	CD	-1.52743	1.13708	10	7	0.221093	0.673077
124	K03086	group	CD	0.78245	0.581906	10	7	0.220681	0.673077
125	K10119	group	CD	-1.66602	1.24832	10	5	0.223777	0.673077
126	K01812	group	CD	1.39998	1.06965	10	6	0.231924	0.673077
127	K01008	group	CD	-1.28656	0.955424	10	7	0.220082	0.673077
128	K01992	group	CD	1.06749	0.828952	10	9	0.238764	0.677272
129	K02027	group	CD	1.55399	1.21534	10	8	0.241779	0.677272
130	K03798	group	CD	-0.381507	0.298139	10	8	0.241452	0.677272
131	K03544	group	CD	-0.565629	0.440876	10	10	0.240346	0.677272
132	K01883	group	CD	-0.813287	0.630992	10	8	0.23839	0.677272
133	K02502	group	CD	-1.62106	1.26328	10	8	0.240263	0.677272
134	K00703	group	CD	-1.06894	0.838529	10	4	0.243069	0.67884
135	K07240	group	CD	1.46274	1.16433	10	6	0.249312	0.687054
136	K02338	group	CD	-0.979	0.782884	10	6	0.251294	0.688758
137	K01924	group	CD	-1.34107	1.0737	10	6	0.251804	0.688758
138	K03531	group	CD	-1.47481	1.18798	10	5	0.254425	0.68988
139	K03296	group	CD	0.937033	0.758114	10	5	0.25632	0.690104
140	K06969	group	CD	-0.841185	0.681242	10	9	0.256748	0.690104
141	K02982	group	CD	-0.804585	0.652946	10	5	0.25764	0.690505
142	K06398	group	CD	-0.962869	0.782809	10	6	0.258421	0.690608
143	K03496	group	CD	-1.45503	1.211	10	5	0.268623	0.700585
144	K03320	group	CD	-1.55697	1.29677	10	6	0.268934	0.700585
145	K18682	group	CD	-1.81625	1.53334	10	8	0.274868	0.707584
146	K01448	group	CD	-1.0107	0.863676	10	8	0.280201	0.707584
147	K00087	group	CD	1.67186	1.43173	10	6	0.281151	0.707584
148	K03979	group	CD	-0.86825	0.741561	10	6	0.279973	0.707584
149	K14540	group	CD	-1.12787	0.953947	10	7	0.275677	0.707584
150	K06406	group	CD	-1.07537	0.921667	10	4	0.281512	0.707584
151	K01740	group	CD	-1.17699	1.02559	10	8	0.288827	0.710979
152	K03527	group	CD	-0.46187	0.401241	10	8	0.287486	0.710979
153	K03977	group	CD	-0.842159	0.740904	10	7	0.293089	0.714443
154	K00179	group	CD	1.63338	1.4432	10	5	0.295004	0.716327
155	K02340	group	CD	0.797627	0.713487	10	6	0.300491	0.72025
156	K06024	group	CD	0.992701	0.887205	10	5	0.3001	0.72025
157	K02111	group	CD	-1.40266	1.26041	10	5	0.30252	0.723249
158	K03572	group	CD	0.929011	0.852915	10	6	0.312129	0.731236
159	K03601	group	CD	-0.630072	0.576784	10	4	0.310826	0.731236
160	K00147	group	CD	0.703895	0.64451	10	5	0.310928	0.731236
161	K01271	group	CD	0.730712	0.665389	10	5	0.308461	0.731236
162	K01677	group	CD	-1.16073	1.07805	10	5	0.31732	0.736695
163	K02028	group	CD	-0.728472	0.685539	10	7	0.32323	0.740314
164	K02058	group	CD	-1.39366	1.30516	10	6	0.321045	0.740314
165	K07720	group	CD	0.769333	0.732345	10	9	0.328394	0.744893
166	K01759	group	CD	0.967348	0.93128	10	7	0.333473	0.752743
167	K03523	group	CD	-0.688101	0.667062	10	5	0.336605	0.754999
168	K13954	group	CD	0.866253	0.840332	10	4	0.336908	0.754999
169	K00937	group	CD	-0.719975	0.704358	10	6	0.34072	0.761706
170	K02056	group	CD	0.752731	0.740377	10	7	0.343148	0.761884
171	K17686	group	CD	-0.622227	0.612911	10	8	0.343809	0.761884
172	K14162	group	CD	-0.803014	0.791462	10	8	0.344077	0.761884
173	K02004	group	CD	0.972301	0.961713	10	9	0.345675	0.762183
174	K03529	group	CD	-0.46187	0.46277	10	8	0.351495	0.765197
175	K01657	group	CD	-0.940774	0.940059	10	5	0.350274	0.765197
176	K03546	group	CD	0.820771	0.831926	10	5	0.356709	0.766846
177	K01409	group	CD	-0.771313	0.782364	10	7	0.357037	0.766846
178	K01267	group	CD	-0.947449	0.967488	10	5	0.360062	0.769909
179	K02470	group	CD	-0.899736	0.925426	10	9	0.36332	0.77121
180	K02003	group	CD	0.576598	0.592226	10	7	0.362685	0.77121
181	K03437	group	CD	-1.20503	1.24142	10	5	0.364044	0.77121
182	K04072	group	CD	-0.700889	0.727223	10	4	0.367257	0.776249
183	K21636	group	CD	0.94703	0.984461	10	8	0.368105	0.776276
184	K01681	group	CD	1.3165	1.39307	10	6	0.37611	0.78233
185	K03215	group	CD	0.612932	0.64516	10	8	0.373728	0.78233
186	K03650	group	CD	-0.594499	0.630132	10	10	0.376864	0.78233
187	K03551	group	CD	-0.864349	0.914287	10	7	0.375945	0.78233
188	K00640	group	CD	-1.17272	1.24098	10	6	0.376128	0.78233
189	K06173	group	CD	-0.749871	0.799397	10	9	0.37945	0.785942
190	K03621	group	CD	-0.751542	0.803407	10	6	0.380699	0.786778
191	K00854	group	CD	0.708644	0.828538	10	6	0.420696	0.795217
192	K03588	group	CD	0.70606	0.825471	10	8	0.420671	0.795217
193	K02016	group	CD	0.605467	0.67252	10	7	0.397876	0.795217
194	K03696	group	CD	-0.60363	0.668027	10	8	0.396237	0.795217
195	K06207	group	CD	0.710394	0.829826	10	7	0.420291	0.795217
196	K03168	group	CD	-0.539653	0.610897	10	6	0.406346	0.795217
197	K01662	group	CD	-0.75211	0.87771	10	6	0.419866	0.795217
198	K00059	group	CD	-0.850203	0.950132	10	7	0.4006	0.795217
199	K19294	group	CD	-0.762316	0.830199	10	8	0.38904	0.795217
200	K04771	group	CD	-0.422403	0.486293	10	7	0.413843	0.795217
201	K02015	group	CD	-0.510703	0.575856	10	7	0.404593	0.795217
202	K12573	group	CD	-1.06212	1.16769	10	7	0.39328	0.795217
203	K00600	group	CD	0.973343	1.12999	10	7	0.41756	0.795217
204	K04567	group	CD	1.22934	1.40942	10	8	0.411998	0.795217
205	K01754	group	CD	0.852295	0.971796	10	8	0.409558	0.795217
206	K06881	group	CD	1.19406	1.3509	10	6	0.406084	0.795217
207	K03569	group	CD	-1.229	1.41479	10	7	0.413811	0.795217
208	K04070	group	CD	-0.822128	0.893343	10	8	0.388039	0.795217
209	K00930	group	CD	0.746644	0.871609	10	6	0.420006	0.795217
210	K02190	group	CD	-0.514491	0.601046	10	5	0.420334	0.795217
211	K07052	group	CD	0.814153	0.880854	10	6	0.386095	0.795217
212	K08974	group	CD	-1.20503	1.32487	10	6	0.393303	0.795217
213	K00297	group	CD	0.996644	1.09631	10	6	0.393527	0.795217
214	K11175	group	CD	-0.714184	0.799293	10	6	0.401253	0.795217
215	K12941	group	CD	0.37423	0.411909	10	3	0.393803	0.795217
216	K02025	group	CD	0.587287	0.696886	10	6	0.427232	0.7962
217	K01933	group	CD	-0.75386	0.887587	10	6	0.423786	0.7962
218	K02119	group	CD	0.74913	0.884159	10	5	0.424857	0.7962
219	K01733	group	CD	-1.01062	1.20216	10	5	0.428308	0.7962
220	K03499	group	CD	0.863063	1.03071	10	6	0.430052	0.796711
221	K01752	group	CD	0.811421	0.977379	10	8	0.433823	0.798921
222	K03703	group	CD	-0.837982	1.01224	10	9	0.435068	0.799631
223	K04485	group	CD	0.972839	1.18547	10	7	0.438904	0.801927
224	K03217	group	CD	-0.705027	0.861802	10	5	0.440264	0.802671
225	K11928	group	CD	-0.562873	0.689257	10	5	0.441038	0.802671
226	K01621	group	CD	-0.683345	0.839364	10	4	0.442385	0.803497
227	K01872	group	CD	-0.45593	0.564785	10	8	0.446074	0.805531
228	K02314	group	CD	-0.851267	1.05766	10	6	0.447372	0.80631
229	K03307	group	CD	0.901311	1.1237	10	4	0.44887	0.807446
230	K01928	group	CD	-0.483976	0.60503	10	6	0.450045	0.807985
231	K02283	group	CD	0.816495	1.02888	10	6	0.453495	0.809502
232	K10540	group	CD	0.948483	1.20409	10	7	0.456701	0.812107
233	K03321	group	CD	-0.50338	0.646613	10	7	0.461781	0.818013
234	K13038	group	CD	-0.416222	0.544338	10	5	0.469474	0.822479
235	K01591	group	CD	-0.803937	1.04598	10	6	0.467266	0.822479
236	K10541	group	CD	0.489048	0.656056	10	5	0.480284	0.834162
237	K04763	group	CD	0.538834	0.732157	10	8	0.485683	0.836481
238	K01915	group	CD	-0.684259	0.939246	10	6	0.489944	0.837777
239	K04487	group	CD	-0.435847	0.603603	10	8	0.493658	0.837777
240	K00773	group	CD	-0.912713	1.25692	10	8	0.491307	0.837777
241	K02118	group	CD	0.748395	1.03194	10	8	0.491838	0.837777
242	K02232	group	CD	-0.58873	0.810141	10	6	0.49099	0.837777
243	K12952	group	CD	-0.44834	0.61877	10	4	0.49222	0.837777
244	K01950	group	CD	0.524686	0.729483	10	5	0.495287	0.839011
245	K08303	group	CD	0.534117	0.750287	10	7	0.499568	0.843191
246	K05601	group	CD	-0.378054	0.533343	10	5	0.501343	0.844655
247	K02040	group	CD	0.826598	1.18871	10	6	0.509239	0.847213
248	K01890	group	CD	-0.627706	0.911761	10	8	0.513329	0.852493
249	K07282	group	CD	-0.324487	0.47595	10	3	0.517301	0.856031
250	K01998	group	CD	-0.89358	1.31907	10	8	0.519885	0.85878
251	K07007	group	CD	-0.385176	0.585219	10	5	0.531468	0.87326
252	K01810	group	CD	-0.769319	1.18069	10	6	0.535469	0.875195
253	K01999	group	CD	0.786784	1.22183	10	6	0.540131	0.881266
254	K06158	group	CD	-0.430979	0.677256	10	7	0.544779	0.884297
255	K04077	group	CD	-0.624569	0.990282	10	7	0.548268	0.888309
256	K06131	group	CD	0.496644	0.802231	10	8	0.555468	0.892203
257	K00758	group	CD	0.613988	0.991139	10	4	0.555221	0.892203
258	K01153	group	CD	-0.536907	0.865923	10	4	0.554871	0.892203
259	K06942	group	CD	-0.66257	1.06261	10	7	0.552702	0.892203
260	K03655	group	CD	0.340772	0.556342	10	8	0.559556	0.894136
261	K01649	group	CD	-0.439547	0.727888	10	5	0.564981	0.894681
262	K17318	group	CD	-0.656119	1.09861	10	5	0.569161	0.894681
263	K00873	group	CD	-0.546572	0.897802	10	7	0.561892	0.894681
264	K05833	group	CD	-0.355522	0.589856	10	6	0.565697	0.894681
265	K07238	group	CD	-0.429171	0.721904	10	5	0.570886	0.894681
266	K01443	group	CD	0.554922	0.93481	10	6	0.571442	0.894681
267	K02652	group	CD	0.636386	1.07106	10	4	0.571098	0.894681
268	K04488	group	CD	0.687873	1.14023	10	5	0.565353	0.894681
269	K01951	group	CD	-0.922874	1.57365	10	8	0.575986	0.895765
270	K02032	group	CD	0.704499	1.19563	10	8	0.574224	0.895765
271	K00847	group	CD	0.654127	1.11424	10	6	0.5756	0.895765
272	K07090	group	CD	0.48647	0.824019	10	5	0.573504	0.895765
273	K00284	group	CD	0.653492	1.14349	10	7	0.585542	0.904387
274	K15582	group	CD	-0.79959	1.41055	10	5	0.588514	0.904657
275	K03043	group	CD	-0.442666	0.789379	10	10	0.592437	0.906195
276	K02355	group	CD	-0.336033	0.599182	10	10	0.59241	0.906195
277	K02687	group	CD	-0.415559	0.737627	10	5	0.590762	0.906195
278	K00864	group	CD	0.64637	1.18025	10	9	0.600947	0.914699
279	K00058	group	CD	0.681352	1.25524	10	8	0.604106	0.916507
280	K03076	group	CD	0.573183	1.05318	10	6	0.603171	0.916507
281	K00548	group	CD	0.316495	0.587823	10	6	0.606976	0.919361
282	K01803	group	CD	-0.627054	1.18191	10	8	0.612144	0.920743
283	K01897	group	CD	0.66426	1.25301	10	5	0.612416	0.920743
284	K00027	group	CD	-0.700178	1.32488	10	6	0.613499	0.920743
285	K00067	group	CD	-0.231056	0.43762	10	3	0.613828	0.920743
286	K16899	group	CD	-0.194273	0.373026	10	8	0.618568	0.923913
287	K03665	group	CD	0.293402	0.563945	10	4	0.618923	0.923913
288	K07030	group	CD	0.619079	1.19422	10	7	0.620161	0.924278
289	K01870	group	CD	-0.728472	1.44348	10	9	0.629291	0.925843
290	K00057	group	CD	-0.359457	0.71404	10	6	0.630125	0.925843
291	K02837	group	CD	-0.322128	0.639974	10	7	0.63017	0.925843
292	K01193	group	CD	0.647497	1.2621	10	6	0.623718	0.925843
293	K01424	group	CD	-0.39358	0.781297	10	7	0.629899	0.925843
294	K03310	group	CD	0.472371	0.968599	10	9	0.640676	0.926638
295	K00615	group	CD	-0.406587	0.823447	10	7	0.636588	0.926638
296	K01534	group	CD	-0.21187	0.430029	10	8	0.637309	0.926638
297	K06180	group	CD	-0.526489	1.071	10	7	0.638051	0.926638
298	K18332	group	CD	0.289446	0.58196	10	4	0.634172	0.926638
299	K04517	group	CD	0.38653	0.79044	10	4	0.639786	0.926638
300	K00705	group	CD	0.435309	0.908651	10	6	0.646492	0.929542
301	K00764	group	CD	0.375578	0.780828	10	8	0.645187	0.929542
302	K03500	group	CD	0.40572	0.84717	10	6	0.646599	0.929542
303	K02945	group	CD	-0.564781	1.1796	10	7	0.646681	0.929542
304	K02049	group	CD	0.45009	0.956772	10	7	0.652356	0.931938
305	K06972	group	CD	0.459926	1.01301	10	8	0.663556	0.933716
306	K00975	group	CD	-0.826236	1.78947	10	8	0.658287	0.933716
307	K01091	group	CD	0.566495	1.24429	10	7	0.662696	0.933716
308	K06381	group	CD	0.566495	1.2168	10	7	0.655666	0.933716
309	K03311	group	CD	0.655734	1.44274	10	5	0.663224	0.933716
310	K07667	group	CD	0.462736	1.00966	10	7	0.660621	0.933716
311	K03614	group	CD	0.496644	1.09418	10	7	0.663641	0.933716
312	K01939	group	CD	0.516093	1.14445	10	6	0.665662	0.93505
313	K01778	group	CD	-0.469442	1.04417	10	7	0.6666	0.93505
314	K04759	group	CD	0.402754	0.911632	10	10	0.671964	0.935545
315	K01689	group	CD	-0.399621	0.902589	10	8	0.671306	0.935545
316	K01893	group	CD	0.310061	0.704139	10	6	0.672967	0.935545
317	K01190	group	CD	0.463559	1.0924	10	8	0.68405	0.938084
318	K01873	group	CD	-0.538481	1.31087	10	8	0.693515	0.938084
319	K07258	group	CD	0.175239	0.433705	10	8	0.698234	0.938084
320	K02335	group	CD	0.43551	1.10503	10	8	0.705227	0.938084
321	K10844	group	CD	-0.329745	0.80043	10	8	0.692691	0.938084
322	K02051	group	CD	0.378711	0.944267	10	6	0.700334	0.938084
323	K01214	group	CD	0.698804	1.61761	10	5	0.678738	0.938084
324	K01868	group	CD	0.697748	1.71128	10	8	0.69565	0.938084
325	K08282	group	CD	0.446983	1.09074	10	6	0.694205	0.938084
326	K03702	group	CD	-0.328746	0.773446	10	9	0.683567	0.938084
327	K06871	group	CD	-0.423402	1.0174	10	7	0.689755	0.938084
328	K00762	group	CD	0.625578	1.45081	10	8	0.679297	0.938084
329	K01755	group	CD	0.507251	1.17267	10	7	0.678348	0.938084
330	K00791	group	CD	0.184371	0.459239	10	8	0.700048	0.938084
331	K03596	group	CD	-0.337851	0.794658	10	5	0.68349	0.938084
332	K03407	group	CD	-0.407192	1.01945	10	5	0.701486	0.938084
333	K00931	group	CD	-0.376587	0.896084	10	4	0.686896	0.938084
334	K06148	group	CD	-0.515849	1.31293	10	5	0.706084	0.938084
335	K20276	group	CD	0.216844	0.516672	10	5	0.68729	0.938084
336	K01818	group	CD	-0.172049	0.436379	10	3	0.705121	0.938084
337	K16898	group	CD	0.373092	0.978445	10	9	0.714282	0.938252
338	K12574	group	CD	-0.41289	1.05674	10	9	0.707623	0.938252
339	K16787	group	CD	-0.337734	0.873266	10	7	0.710431	0.938252
340	K01972	group	CD	-0.190942	0.499763	10	6	0.713748	0.938252
341	K02647	group	CD	-0.323735	0.835785	10	6	0.71001	0.938252
342	K00248	group	CD	-0.299603	0.774591	10	4	0.710402	0.938252
343	K00925	group	CD	-0.332087	0.865881	10	6	0.712712	0.938252
344	K20444	group	CD	-0.519635	1.3834	10	7	0.718321	0.93975
345	K15986	group	CD	0.404594	1.08489	10	8	0.720233	0.93975
346	K02653	group	CD	0.265701	0.709121	10	5	0.718984	0.93975
347	K02346	group	CD	0.386456	1.02527	10	7	0.717391	0.93975
348	K16785	group	CD	-0.333838	0.900639	10	7	0.721848	0.940222
349	K03046	group	CD	-0.311149	0.867989	10	9	0.730558	0.945889
350	K03498	group	CD	-0.146112	0.414718	10	9	0.734971	0.945889
351	K03100	group	CD	0.283564	0.804275	10	8	0.734787	0.945889
352	K05837	group	CD	-0.356795	1.01838	10	4	0.736379	0.945889
353	K03797	group	CD	-0.374712	1.07183	10	8	0.736919	0.945889
354	K00656	group	CD	-0.459885	1.33136	10	7	0.739923	0.946843
355	K01953	group	CD	-0.264017	0.765112	10	9	0.740179	0.946843
356	K01270	group	CD	-0.275486	0.801596	10	5	0.741184	0.946843
357	K10439	group	CD	0.604257	1.8275	10	8	0.750588	0.955181
358	K08384	group	CD	-0.241445	0.738867	10	9	0.75339	0.955181
359	K03581	group	CD	0.278437	0.844007	10	8	0.751129	0.955181
360	K10907	group	CD	0.358485	1.10891	10	7	0.755928	0.955181
361	K07003	group	CD	-0.380406	1.16906	10	8	0.754392	0.955181
362	K03218	group	CD	-0.41202	1.26982	10	6	0.755063	0.955181
363	K00831	group	CD	0.174387	0.545372	10	5	0.758484	0.95711
364	K02026	group	CD	-0.309445	1.0005	10	7	0.766102	0.957127
365	K00088	group	CD	-0.267001	0.865677	10	7	0.766731	0.957127
366	K02519	group	CD	-0.387686	1.25667	10	8	0.766679	0.957127
367	K01938	group	CD	-0.243253	0.779405	10	7	0.764055	0.957127
368	K01756	group	CD	-0.41257	1.31747	10	8	0.763288	0.957127
369	K15633	group	CD	-0.332087	1.05079	10	8	0.76119	0.957127
370	K02005	group	CD	0.190989	0.638703	10	6	0.773603	0.957523
371	K00286	group	CD	0.312403	1.04573	10	7	0.773812	0.957523
372	K02117	group	CD	0.316495	1.07169	10	7	0.776314	0.957523
373	K04023	group	CD	-0.142732	0.48293	10	4	0.776146	0.957523
374	K01937	group	CD	-0.224819	0.764938	10	9	0.777354	0.957535
375	K00820	group	CD	0.199295	0.716312	10	8	0.788879	0.962805
376	K03106	group	CD	0.258308	0.920329	10	7	0.787078	0.962805
377	K07404	group	CD	0.344409	1.24639	10	5	0.790279	0.963249
378	K06147	group	CD	0.0954864	0.349093	10	10	0.792343	0.964416
379	K05366	group	CD	0.236013	0.893769	10	8	0.799335	0.964416
380	K21071	group	CD	-0.150889	0.584209	10	8	0.803621	0.964416
381	K03555	group	CD	0.19567	0.882115	10	7	0.830787	0.964416
382	K10117	group	CD	-0.222477	0.974103	10	7	0.82587	0.964416
383	K03088	group	CD	-0.183535	0.808913	10	9	0.826993	0.964416
384	K01209	group	CD	-0.28075	1.08442	10	6	0.803166	0.964416
385	K18346	group	CD	0.21292	0.86164	10	8	0.811914	0.964416
386	K01875	group	CD	-0.25338	0.975269	10	8	0.80249	0.964416
387	K03091	group	CD	-0.180487	0.842266	10	9	0.836431	0.964416
388	K02238	group	CD	0.16382	0.631569	10	7	0.8028	0.964416
389	K01486	group	CD	-0.219442	0.818701	10	7	0.796398	0.964416
390	K05515	group	CD	0.170255	0.802957	10	8	0.838122	0.964416
391	K01265	group	CD	-0.236507	1.07532	10	8	0.832194	0.964416
392	K03205	group	CD	-0.228472	0.973671	10	6	0.821196	0.964416
393	K15580	group	CD	0.256747	1.21696	10	7	0.838918	0.964416
394	K01775	group	CD	0.166162	0.627307	10	6	0.798731	0.964416
395	K01208	group	CD	0.174342	0.89479	10	6	0.851052	0.964416
396	K01876	group	CD	-0.241646	1.02663	10	7	0.820653	0.964416
397	K02433	group	CD	0.295141	1.42606	10	8	0.84193	0.964416
398	K01012	group	CD	-0.202709	0.818429	10	7	0.81149	0.964416
399	K03545	group	CD	0.16382	0.839537	10	8	0.850833	0.964416
400	K01784	group	CD	0.170255	0.812669	10	6	0.840024	0.964416
401	K06923	group	CD	0.170255	0.850348	10	7	0.847003	0.964416
402	K00602	group	CD	-0.333649	1.30627	10	5	0.805741	0.964416
403	K05832	group	CD	-0.292167	1.37252	10	4	0.837496	0.964416
404	K00262	group	CD	-0.310358	1.56659	10	5	0.848589	0.964416
405	K02600	group	CD	-0.329745	1.50833	10	7	0.833186	0.964416
406	K18475	group	CD	0.238544	1.01093	10	5	0.820214	0.964416
407	K00821	group	CD	-0.225986	1.13583	10	7	0.847948	0.964416
408	K03040	group	CD	0.314153	1.54036	10	7	0.844197	0.964416
409	K02020	group	CD	-0.238178	1.20509	10	5	0.84894	0.964416
410	K02341	group	CD	-0.272828	1.00623	10	4	0.794107	0.964416
411	K06919	group	CD	-0.263364	1.21763	10	4	0.834929	0.964416
412	K08602	group	CD	-0.305919	1.21455	10	5	0.80837	0.964416
413	K01839	group	CD	-0.185991	0.993376	10	8	0.856791	0.96452
414	K00566	group	CD	-0.15261	0.807575	10	6	0.855476	0.96452
415	K03657	group	CD	0.0599956	0.338419	10	10	0.864308	0.967276
416	K03763	group	CD	0.118612	0.682679	10	9	0.866984	0.968915
417	K07079	group	CD	0.118642	0.708628	10	5	0.87177	0.968915
418	K01945	group	CD	0.180861	1.0758	10	5	0.871244	0.968915
419	K03737	group	CD	0.164222	1.09654	10	7	0.885174	0.971236
420	K01889	group	CD	-0.169389	1.13197	10	9	0.885268	0.971236
421	K01955	group	CD	0.112314	0.767864	10	9	0.887833	0.972484
422	K07088	group	CD	0.0482904	0.365087	10	8	0.898492	0.972484
423	K12132	group	CD	-0.148518	1.12385	10	7	0.898583	0.972484
424	K01338	group	CD	-0.0692544	0.533664	10	8	0.900397	0.972484
425	K01687	group	CD	-0.114552	0.849324	10	6	0.896508	0.972484
426	K10112	group	CD	-0.108111	0.755864	10	9	0.890297	0.972484
427	K03438	group	CD	-0.100296	0.742331	10	5	0.896329	0.972484
428	K03111	group	CD	-0.183489	1.48207	10	6	0.904949	0.972484
429	K03466	group	CD	-0.108426	0.899334	10	5	0.907425	0.973363
430	K00266	group	CD	0.0579224	0.503344	10	8	0.911617	0.974487
431	K04041	group	CD	0.132254	1.12969	10	7	0.910092	0.974487
432	K00700	group	CD	0.0638326	0.562132	10	8	0.912779	0.974609
433	K02033	group	CD	-0.107851	1.14111	10	8	0.927349	0.974758
434	K08483	group	CD	-0.100427	0.945399	10	7	0.918382	0.974758
435	K01714	group	CD	-0.0803529	0.810153	10	9	0.923774	0.974758
436	K00763	group	CD	-0.190004	1.75661	10	6	0.9169	0.974758
437	K14441	group	CD	0.119079	1.26415	10	7	0.927592	0.974758
438	K01524	group	CD	-0.134406	1.41592	10	6	0.927035	0.974758
439	K12950	group	CD	0.149704	1.49962	10	5	0.92328	0.974758
440	K03687	group	CD	0.0771021	0.838989	10	7	0.929353	0.975506
441	K06409	group	CD	-0.0453696	0.521715	10	5	0.933137	0.978373
442	K01442	group	CD	0.0877333	1.14116	10	6	0.94087	0.983156
443	K03631	group	CD	-0.0543297	0.783605	10	6	0.946664	0.985183
444	K07576	group	CD	0.0923036	1.30211	10	6	0.94547	0.985183
445	K00865	group	CD	-0.0813067	1.1812	10	6	0.947047	0.985183
446	K01652	group	CD	0.041123	0.642527	10	7	0.950758	0.987938
447	K03406	group	CD	0.0446295	0.950466	10	7	0.96386	0.99184
448	K07456	group	CD	-0.0231482	0.585678	10	9	0.969576	0.99184
449	K10542	group	CD	-0.0600844	1.24226	10	8	0.962775	0.99184
450	K01785	group	CD	-0.03523	0.868585	10	7	0.968779	0.99184
451	K01840	group	CD	0.038634	1.06612	10	8	0.972104	0.99184
452	K01586	group	CD	-0.0420919	1.06936	10	8	0.969701	0.99184
453	K00800	group	CD	-0.0501973	0.919997	10	4	0.958012	0.99184
454	K00018	group	CD	-0.0499239	1.21934	10	6	0.968484	0.99184
455	K01892	group	CD	0.0581584	1.3886	10	5	0.967762	0.99184
456	K07407	group	CD	0.025013	0.791803	10	9	0.975681	0.992761
457	K01990	group	CD	0.00926057	0.586016	10	9	0.987833	1
458	K01421	group	CD	0.0153199	0.855801	10	8	0.986217	1
459	K03723	group	CD	0.0129154	0.718088	10	7	0.986152	1
460	K10254	group	CD	-0.0086612	1.23028	10	6	0.994579	1
461	K03458	group	CD	0.0158347	1.33907	10	8	0.990895	1
462	K07462	group	CD	-0.0104567	1.35594	10	8	0.994062	1
463	K02316	group	CD	0.00507023	0.787302	10	6	0.995041	1
464	K02123	group	CD	0.000129106	0.221078	10	8	0.99955	1
465	K03525	group	CD	-0.00736879	1.05536	10	6	0.994624	1
