# Supplementary material for: MetaFX: feature extraction from whole-genome metagenomic sequencing data
Source: Bioinformatics. 2026 Jan 20;42(2):btag018. doi: 10.1093/bioinformatics/btag018 (PMC12891910; doi:10.1093/bioinformatics/btag018)
Supplement: btag018_Supplementary_Data [file btag018_supplementary_data.zip › STable8.xlsx]

## Sheet: Sheet1
STable 8. Maaslin2 results obtained using KEGG functional annotation table ontained by EGGNOG v 5.0 (Ulcerative colitis).
	feature	metadata	value	coef	stderr	N	N.not.0	pval	qval
1	K00031	group	UC	-1.52244	0.210815	10	4	0.000174145	0.0404887
2	K02563	group	UC	-2.96265	0.432295	10	5	0.000241268	0.0448759
3	K03431	group	UC	-3.63217	0.591369	10	8	0.000471231	0.0567897
4	K04069	group	UC	3.26263	0.555318	10	7	0.000614663	0.0635152
5	K03798	group	UC	-1.87626	0.365144	10	8	0.00134111	0.0639067
6	K02030	group	UC	-3.28789	0.63799	10	8	0.00131886	0.0639067
7	K01880	group	UC	-4.17465	0.811355	10	6	0.00133093	0.0639067
8	K02123	group	UC	-1.52244	0.270764	10	8	0.000796771	0.0639067
9	K02886	group	UC	-1.58401	0.308234	10	5	0.00134026	0.0639067
10	K02988	group	UC	-3.38217	0.628322	10	5	0.00102721	0.0639067
11	K12308	group	UC	-2.10688	0.426149	10	5	0.00166757	0.0716839
12	K16899	group	UC	-2.00312	0.456862	10	8	0.00321676	0.119663
13	K03527	group	UC	-2.18413	0.491418	10	8	0.0029912	0.119663
14	K04023	group	UC	2.59592	0.591466	10	4	0.00319944	0.119663
15	K03701	group	UC	-2.32505	0.554274	10	6	0.0040619	0.130261
16	K07335	group	UC	-1.71743	0.404692	10	8	0.00382234	0.130261
17	K08591	group	UC	-2.19345	0.519742	10	6	0.00393533	0.130261
18	K05349	group	UC	-5.40536	1.29832	10	8	0.00422408	0.130946
19	K07137	group	UC	-2.2318	0.567432	10	7	0.00565274	0.160325
20	K03529	group	UC	-2.25312	0.566775	10	8	0.00535573	0.160325
21	K01534	group	UC	-2.06888	0.526675	10	8	0.00568894	0.160325
22	K07088	group	UC	-1.70214	0.447138	10	8	0.00665609	0.182064
23	K07478	group	UC	-2.21064	0.585757	10	7	0.0069467	0.184584
24	K01925	group	UC	-1.73025	0.462353	10	7	0.00724117	0.187064
25	K03308	group	UC	-1.93873	0.533084	10	8	0.00832223	0.192162
26	K07258	group	UC	-1.89654	0.531178	10	8	0.00909153	0.192162
27	K03699	group	UC	-3.15615	0.875342	10	8	0.00867465	0.192162
28	K00791	group	UC	-2.05239	0.562451	10	8	0.00818865	0.192162
29	K03518	group	UC	3.59841	1.00108	10	6	0.00880364	0.192162
30	K04066	group	UC	-1.94345	0.590281	10	7	0.0132584	0.251195
31	K01338	group	UC	-2.15638	0.653602	10	8	0.0131348	0.251195
32	K01465	group	UC	-2.30239	0.693776	10	8	0.0127889	0.251195
33	K01439	group	UC	2.10648	0.646597	10	10	0.0139067	0.253592
34	K21071	group	UC	-2.27428	0.715507	10	8	0.0155217	0.263378
35	K02343	group	UC	-2.99255	0.942549	10	6	0.0155999	0.263378
36	K18707	group	UC	-2.23663	0.707098	10	7	0.0158593	0.263378
37	K03696	group	UC	-2.57589	0.818163	10	8	0.0161884	0.264127
38	K03215	group	UC	-2.46743	0.790156	10	8	0.0167799	0.269058
39	K04043	group	UC	-2.67017	0.864301	10	7	0.0175818	0.277137
40	K11175	group	UC	3.00681	0.978929	10	6	0.0180287	0.279445
41	K11991	group	UC	-1.20508	0.396111	10	5	0.0187869	0.286423
42	K00266	group	UC	1.84791	0.616467	10	8	0.0200106	0.300158
43	K04763	group	UC	-2.65615	0.896706	10	8	0.0210417	0.301058
44	K03655	group	UC	-2.02773	0.681376	10	8	0.0206333	0.301058
45	K03525	group	UC	3.83408	1.29254	10	6	0.020917	0.301058
46	K01006	group	UC	-2.68373	0.910752	10	6	0.0215068	0.30305
47	K06959	group	UC	1.36216	0.475423	10	9	0.0241586	0.335336
48	K02015	group	UC	-1.99541	0.705277	10	7	0.0254332	0.347836
49	K03281	group	UC	-2.3938	0.873279	10	6	0.0288698	0.362824
50	K00700	group	UC	-1.86516	0.688469	10	8	0.0302366	0.365195
51	K04771	group	UC	-1.62166	0.595585	10	7	0.0296456	0.365195
52	K02837	group	UC	-2.05239	0.783805	10	7	0.0344845	0.405957
53	K15633	group	UC	3.35297	1.28695	10	8	0.0351495	0.408613
54	K06158	group	UC	-2.13313	0.829465	10	7	0.0369167	0.415087
55	K00951	group	UC	-3.18938	1.2474	10	6	0.0377261	0.415087
56	K03545	group	UC	2.56239	1.02822	10	8	0.0414706	0.415087
57	K02836	group	UC	-2.67465	1.04525	10	6	0.0376141	0.415087
58	K02118	group	UC	3.18042	1.26387	10	8	0.0400193	0.415087
59	K01153	group	UC	2.69973	1.06053	10	4	0.0383474	0.415087
60	K00145	group	UC	-2.52244	1.00974	10	6	0.0411056	0.415087
61	K00874	group	UC	-2.78192	1.11414	10	4	0.0411772	0.415087
62	K16511	group	UC	-2.5401	1.00376	10	4	0.0391997	0.415087
63	K01869	group	UC	2.60648	1.05033	10	8	0.0421118	0.415478
64	K03169	group	UC	-1.59065	0.655975	10	8	0.0457644	0.42614
65	K03544	group	UC	1.314	0.539961	10	10	0.045187	0.42614
66	K10206	group	UC	-1.30239	0.537108	10	5	0.0457671	0.42614
67	K11085	group	UC	-1.40615	0.591043	10	8	0.0489469	0.446281
68	K02031	group	UC	3.08408	1.31361	10	7	0.0512542	0.458331
69	K03686	group	UC	-2.0209	0.865599	10	6	0.0522526	0.462809
70	K01955	group	UC	2.13819	0.940438	10	9	0.0571727	0.482477
71	K02338	group	UC	-2.1488	0.958833	10	6	0.0599845	0.482477
72	K03321	group	UC	-1.77744	0.791936	10	7	0.0596872	0.482477
73	K01265	group	UC	2.94855	1.31699	10	8	0.0601799	0.482477
74	K02189	group	UC	-2.52244	1.126	10	5	0.0600615	0.482477
75	K07301	group	UC	-1.46714	0.645089	10	4	0.0571131	0.482477
76	K01537	group	UC	-0.97178	0.437915	10	7	0.0619588	0.483574
77	K00615	group	UC	-2.19985	1.00851	10	7	0.0655165	0.483574
78	K03324	group	UC	-2.41668	1.09771	10	6	0.0635833	0.483574
79	K06398	group	UC	-2.09683	0.958742	10	6	0.0649593	0.483574
80	K02238	group	UC	-1.70468	0.773511	10	7	0.0633719	0.483574
81	K01778	group	UC	-2.8382	1.27884	10	7	0.0619357	0.483574
82	K03100	group	UC	2.16319	0.985032	10	8	0.0641023	0.483574
83	K02028	group	UC	-1.86367	0.83961	10	7	0.0619063	0.483574
84	K01424	group	UC	-2.0882	0.956889	10	7	0.0654203	0.483574
85	K02945	group	UC	3.18536	1.44471	10	7	0.0632766	0.483574
86	K03555	group	UC	-2.31907	1.08037	10	7	0.0689626	0.483876
87	K04487	group	UC	1.60247	0.73926	10	8	0.066847	0.483876
88	K08483	group	UC	-2.48444	1.15787	10	7	0.0690514	0.483876
89	K01785	group	UC	-2.24801	1.06379	10	7	0.0724452	0.501987
90	K01915	group	UC	-2.23634	1.15034	10	6	0.0929756	0.51376
91	K10117	group	UC	-2.29313	1.19303	10	7	0.0960306	0.51376
92	K08384	group	UC	1.74194	0.904924	10	9	0.0956287	0.51376
93	K03723	group	UC	-1.73751	0.879474	10	7	0.088752	0.51376
94	K16787	group	UC	-2.17052	1.06953	10	7	0.0819829	0.51376
95	K01652	group	UC	-1.5345	0.786931	10	7	0.0921703	0.51376
96	K06969	group	UC	1.62976	0.834347	10	9	0.0917159	0.51376
97	K14162	group	UC	2.0084	0.969338	10	8	0.0769969	0.51376
98	K01486	group	UC	-1.94196	1.0027	10	7	0.0939864	0.51376
99	K05515	group	UC	2.00954	0.983418	10	8	0.0803057	0.51376
100	K03110	group	UC	-1.77044	0.87114	10	5	0.0816316	0.51376
101	K00937	group	UC	-1.68225	0.862659	10	6	0.0921568	0.51376
102	K01876	group	UC	-2.55239	1.25736	10	7	0.0819176	0.51376
103	K10907	group	UC	-2.6043	1.35813	10	7	0.0966753	0.51376
104	K05833	group	UC	-1.43389	0.722423	10	6	0.0875561	0.51376
105	K03526	group	UC	-1.06255	0.547746	10	4	0.0935541	0.51376
106	K01928	group	UC	-1.52244	0.741007	10	6	0.0789975	0.51376
107	K03705	group	UC	-1.86898	0.900091	10	5	0.0764874	0.51376
108	K02232	group	UC	-1.90615	0.992215	10	6	0.0961733	0.51376
109	K03439	group	UC	-1.88977	0.934873	10	5	0.0829563	0.51376
110	K00640	group	UC	2.92473	1.51988	10	6	0.0957206	0.51376
111	K01151	group	UC	-2.65615	1.3411	10	6	0.0881075	0.51376
112	K01924	group	UC	-2.65615	1.315	10	6	0.0831451	0.51376
113	K01972	group	UC	-1.16555	0.612082	10	6	0.0985901	0.520959
114	K02026	group	UC	-2.27223	1.22535	10	7	0.106088	0.531589
115	K08303	group	UC	-1.67665	0.91891	10	7	0.110818	0.531589
116	K02016	group	UC	-1.53041	0.823665	10	7	0.105514	0.531589
117	K03086	group	UC	-1.32727	0.712687	10	7	0.104849	0.531589
118	K02049	group	UC	-2.15615	1.1718	10	7	0.10834	0.531589
119	K02112	group	UC	-1.3988	0.762332	10	7	0.10916	0.531589
120	K00057	group	UC	-1.62057	0.874517	10	6	0.106282	0.531589
121	K00284	group	UC	-2.60177	1.40048	10	7	0.105557	0.531589
122	K01258	group	UC	-1.54163	0.839952	10	7	0.109082	0.531589
123	K03496	group	UC	-2.70553	1.48317	10	5	0.110891	0.531589
124	K02982	group	UC	-1.46743	0.799692	10	5	0.109144	0.531589
125	K02058	group	UC	-2.90615	1.59849	10	6	0.111887	0.532187
126	K03495	group	UC	1.19552	0.672365	10	8	0.118627	0.544322
127	K10844	group	UC	1.72517	0.980322	10	8	0.121839	0.544322
128	K03106	group	UC	-2.01426	1.12717	10	7	0.117089	0.544322
129	K01755	group	UC	-2.53601	1.43622	10	7	0.120784	0.544322
130	K00925	group	UC	-1.88568	1.06048	10	6	0.118618	0.544322
131	K03523	group	UC	-1.45105	0.816981	10	5	0.118969	0.544322
132	K01677	group	UC	-2.31992	1.32034	10	5	0.122326	0.544322
133	K11754	group	UC	-2.07727	1.18703	10	7	0.123597	0.544762
134	K07444	group	UC	-1.92362	1.10646	10	7	0.125677	0.549101
135	K02190	group	UC	-1.27744	0.736128	10	5	0.126262	0.549101
136	K00600	group	UC	-2.38568	1.38395	10	7	0.128401	0.550292
137	K02003	group	UC	-1.23225	0.725326	10	7	0.133144	0.560289
138	K01887	group	UC	-1.47351	0.867136	10	7	0.133066	0.560289
139	K01209	group	UC	-2.24269	1.32814	10	6	0.135152	0.56314
140	K01267	group	UC	-2.00054	1.18493	10	5	0.135204	0.56314
141	K01657	group	UC	-1.94128	1.15133	10	5	0.135638	0.56314
142	K11928	group	UC	-1.41714	0.844163	10	5	0.137096	0.564157
143	K09698	group	UC	-1.67031	0.999821	10	7	0.138724	0.565249
144	K01687	group	UC	-1.7354	1.04021	10	6	0.139185	0.565249
145	K04075	group	UC	-0.964942	0.583601	10	7	0.142222	0.566902
146	K03547	group	UC	-1.65366	1.00498	10	7	0.143868	0.566938
147	K05601	group	UC	-1.06328	0.653209	10	5	0.147597	0.569452
148	K13038	group	UC	-1.08791	0.666675	10	5	0.146734	0.569452
149	K02056	group	UC	-1.46743	0.906773	10	7	0.149632	0.570675
150	K03217	group	UC	-1.70553	1.05549	10	5	0.150156	0.570675
151	K03437	group	UC	-2.45553	1.52043	10	5	0.150339	0.570675
152	K00703	group	UC	-1.64689	1.02698	10	4	0.152833	0.575445
153	K02111	group	UC	-2.46674	1.54368	10	5	0.154084	0.576912
154	K00566	group	UC	-1.57241	0.989073	10	6	0.15591	0.579984
155	K07007	group	UC	-1.13568	0.716744	10	5	0.157098	0.582077
156	K02647	group	UC	-1.61649	1.02362	10	6	0.158302	0.582392
157	K03498	group	UC	-0.798957	0.507924	10	9	0.15972	0.584801
158	K03205	group	UC	-1.84568	1.1925	10	6	0.165609	0.598006
159	K02346	group	UC	-1.94196	1.25569	10	7	0.165899	0.598006
160	K03601	group	UC	-1.08791	0.706413	10	4	0.167446	0.598038
161	K01733	group	UC	-2.26113	1.47234	10	5	0.168479	0.598038
162	K06406	group	UC	-1.7276	1.12881	10	4	0.169755	0.600276
163	K03631	group	UC	-1.46168	0.959716	10	6	0.171568	0.604387
164	K10254	group	UC	-2.28376	1.50678	10	6	0.173385	0.608482
165	K01775	group	UC	-1.15776	0.768291	10	6	0.175558	0.611178
166	K03406	group	UC	-1.74828	1.16408	10	7	0.17683	0.611344
167	K00928	group	UC	0.87976	0.60114	10	9	0.18674	0.618037
168	K01409	group	UC	1.41425	0.958196	10	7	0.183467	0.618037
169	K01784	group	UC	-1.46494	0.995312	10	6	0.18454	0.618037
170	K02687	group	UC	-1.32241	0.903404	10	5	0.186656	0.618037
171	K07238	group	UC	-1.29542	0.884148	10	5	0.186296	0.618037
172	K00018	group	UC	-2.20962	1.49338	10	6	0.182518	0.618037
173	K01649	group	UC	-1.29163	0.891477	10	5	0.190647	0.626506
174	K02027	group	UC	2.14035	1.48848	10	8	0.193611	0.634009
175	K00548	group	UC	-1.03041	0.719933	10	6	0.195449	0.637781
176	K08282	group	UC	-1.89689	1.33588	10	6	0.198588	0.641273
177	K01442	group	UC	-1.97351	1.39763	10	6	0.200814	0.646217
178	K01756	group	UC	2.27249	1.61356	10	8	0.201852	0.647319
179	K02313	group	UC	1.40464	1.00396	10	8	0.204497	0.653546
180	K02005	group	UC	-1.08875	0.782248	10	6	0.2066	0.654183
181	K01893	group	UC	-1.20105	0.862391	10	6	0.206345	0.654183
182	K03046	group	UC	-1.46399	1.06307	10	9	0.210891	0.65815
183	K03407	group	UC	-1.72178	1.24856	10	5	0.210341	0.65815
184	K02012	group	UC	2.18737	1.60686	10	5	0.215622	0.670664
185	K06901	group	UC	1.78704	1.3191	10	7	0.217593	0.672298
186	K02470	group	UC	-1.4953	1.13341	10	9	0.228585	0.673077
187	K00705	group	UC	-1.47351	1.11287	10	6	0.227076	0.673077
188	K02011	group	UC	2.18737	1.66038	10	5	0.229189	0.673077
189	K06409	group	UC	-0.851279	0.638968	10	5	0.224506	0.673077
190	K02040	group	UC	-1.90366	1.45586	10	6	0.23232	0.673077
191	K01193	group	UC	-2.06528	1.54575	10	6	0.223314	0.673077
192	K12952	group	UC	-1.00742	0.757836	10	4	0.225421	0.673077
193	K20108	group	UC	2.20618	1.66025	10	4	0.225584	0.673077
194	K08602	group	UC	-1.9776	1.48751	10	5	0.225382	0.673077
195	K04759	group	UC	1.42792	1.11652	10	10	0.241693	0.677272
196	K00854	group	UC	-1.31255	1.01475	10	6	0.236891	0.677272
197	K01872	group	UC	-0.889822	0.691718	10	8	0.239214	0.677272
198	K00962	group	UC	-0.863708	0.664363	10	9	0.23475	0.677272
199	K02283	group	UC	-1.61802	1.26011	10	6	0.239994	0.677272
200	K03466	group	UC	-1.39689	1.10146	10	5	0.245267	0.681033
201	K07052	group	UC	-1.36802	1.07882	10	6	0.245318	0.681033
202	K00602	group	UC	-2.01835	1.59985	10	5	0.247509	0.68507
203	K03763	group	UC	-1.04944	0.836107	10	9	0.249703	0.687054
204	K01681	group	UC	-2.11802	1.70615	10	6	0.25444	0.68988
205	K00930	group	UC	-1.32727	1.0675	10	6	0.253764	0.68988
206	K01262	group	UC	1.95914	1.58654	10	7	0.256726	0.690104
207	K01999	group	UC	-1.82727	1.49642	10	6	0.261579	0.694967
208	K06881	group	UC	-2.01872	1.65451	10	6	0.261919	0.694967
209	K00831	group	UC	-0.814277	0.667941	10	5	0.262294	0.694967
210	K17686	group	UC	-0.909735	0.750659	10	8	0.264861	0.696546
211	K00262	group	UC	-2.32727	1.91867	10	5	0.264484	0.696546
212	K05364	group	UC	2.11592	1.74704	10	6	0.265137	0.696546
213	K05592	group	UC	-0.678548	0.562041	10	6	0.266526	0.698223
214	K01812	group	UC	-1.5628	1.31005	10	6	0.271759	0.705965
215	K06147	group	UC	0.5065	0.427549	10	10	0.274811	0.707584
216	K00806	group	UC	-0.928548	0.782605	10	6	0.274134	0.707584
217	K00931	group	UC	-1.28343	1.09747	10	4	0.280499	0.707584
218	K00297	group	UC	-1.57727	1.3427	10	6	0.278523	0.707584
219	K01892	group	UC	-1.99543	1.70068	10	5	0.279042	0.707584
220	K20276	group	UC	-0.744426	0.632791	10	5	0.27788	0.707584
221	K01997	group	UC	1.61592	1.39212	10	7	0.283791	0.709477
222	K01945	group	UC	-1.53142	1.31758	10	5	0.283205	0.709477
223	K02025	group	UC	-0.979175	0.853507	10	6	0.288978	0.710979
224	K03650	group	UC	0.888891	0.77175	10	10	0.287224	0.710979
225	K01881	group	UC	-1.77407	1.53514	10	8	0.285743	0.710979
226	K02653	group	UC	-0.996906	0.868492	10	5	0.288738	0.710979
227	K13954	group	UC	1.17568	1.02919	10	4	0.290877	0.713761
228	K02469	group	UC	0.795292	0.697596	10	10	0.291768	0.714064
229	K01937	group	UC	1.064	0.936854	10	9	0.293459	0.714443
230	K03657	group	UC	0.465922	0.414477	10	10	0.298028	0.72025
231	K03088	group	UC	-1.11309	0.990712	10	9	0.298263	0.72025
232	K07282	group	UC	-0.651934	0.582918	10	3	0.300303	0.72025
233	K00656	group	UC	1.80905	1.63058	10	7	0.303889	0.724659
234	K18475	group	UC	-1.36802	1.23813	10	5	0.305723	0.727167
235	K02355	group	UC	0.799278	0.733845	10	10	0.312151	0.731236
236	K03500	group	UC	1.13511	1.03757	10	6	0.310162	0.731236
237	K01271	group	UC	0.883296	0.814931	10	5	0.314328	0.734486
238	K00688	group	UC	0.987999	0.913976	10	9	0.31553	0.735446
239	K02341	group	UC	-1.32592	1.23238	10	4	0.31765	0.736695
240	K00248	group	UC	1.01784	0.948676	10	4	0.318903	0.73776
241	K03703	group	UC	1.314	1.23974	10	9	0.324385	0.740314
242	K07240	group	UC	-1.50742	1.42601	10	6	0.325579	0.740314
243	K20810	group	UC	-0.854887	0.805549	10	6	0.323814	0.740314
244	K01443	group	UC	1.21719	1.1449	10	6	0.323014	0.740314
245	K00067	group	UC	-0.567365	0.535973	10	3	0.324951	0.740314
246	K20038	group	UC	1.11107	1.06055	10	5	0.329626	0.745869
247	K07404	group	UC	-1.57727	1.52651	10	5	0.335855	0.754999
248	K10541	group	UC	-0.816886	0.803501	10	5	0.343161	0.761884
249	K02037	group	UC	-1.24704	1.23394	10	6	0.345851	0.762183
250	K03572	group	UC	-1.05226	1.0446	10	6	0.34732	0.76361
251	K07720	group	UC	-0.9003	0.896936	10	9	0.348927	0.765197
252	K01870	group	UC	1.75272	1.7679	10	9	0.354507	0.765197
253	K01953	group	UC	-0.928965	0.937067	10	9	0.354536	0.765197
254	K04079	group	UC	-1.29896	1.31054	10	8	0.354624	0.765197
255	K07090	group	UC	-1.00249	1.00921	10	5	0.353635	0.765197
256	K01818	group	UC	-0.529822	0.534453	10	3	0.354545	0.765197
257	K00800	group	UC	-1.10329	1.12676	10	4	0.360119	0.769909
258	K01897	group	UC	-1.49543	1.53462	10	5	0.36229	0.77121
259	K02502	group	UC	-1.46848	1.54719	10	8	0.374166	0.78233
260	K02036	group	UC	1.03962	1.09222	10	7	0.372878	0.78233
261	K02035	group	UC	0.941539	1.05285	10	8	0.400876	0.795217
262	K00948	group	UC	-0.76961	0.87989	10	9	0.410759	0.795217
263	K14155	group	UC	-0.903664	1.02388	10	6	0.406745	0.795217
264	K01950	group	UC	-0.821481	0.893431	10	5	0.388437	0.795217
265	K02034	group	UC	0.747137	0.850354	10	7	0.408753	0.795217
266	K03702	group	UC	-0.835352	0.947274	10	9	0.407119	0.795217
267	K00849	group	UC	-0.877833	0.999926	10	7	0.409118	0.795217
268	K06173	group	UC	-0.860235	0.979057	10	9	0.408743	0.795217
269	K01126	group	UC	1.53962	1.7852	10	6	0.417014	0.795217
270	K06923	group	UC	0.890802	1.04146	10	7	0.420672	0.795217
271	K01867	group	UC	-1.27407	1.48829	10	7	0.420296	0.795217
272	K02119	group	UC	-0.928548	1.08287	10	5	0.419562	0.795217
273	K00147	group	UC	-0.677055	0.78936	10	5	0.419439	0.795217
274	K01270	group	UC	0.885108	0.98175	10	5	0.397248	0.795217
275	K04488	group	UC	-1.22178	1.3965	10	5	0.410645	0.795217
276	K00179	group	UC	1.53362	1.76755	10	5	0.414335	0.795217
277	K06919	group	UC	1.36592	1.49129	10	4	0.390166	0.795217
278	K01647	group	UC	-0.730578	0.870246	10	7	0.42892	0.7962
279	K01714	group	UC	-0.836958	0.992231	10	9	0.426824	0.7962
280	K06889	group	UC	-0.824788	0.979282	10	6	0.42749	0.7962
281	K01889	group	UC	-1.17599	1.38637	10	9	0.42435	0.7962
282	K05837	group	UC	1.0629	1.24726	10	4	0.422306	0.7962
283	K10112	group	UC	-0.76961	0.925741	10	9	0.433218	0.798921
284	K03665	group	UC	-0.573938	0.690689	10	4	0.433419	0.798921
285	K01740	group	UC	-1.03735	1.25608	10	8	0.436119	0.799982
286	K03499	group	UC	1.03962	1.26235	10	6	0.437346	0.800654
287	K05832	group	UC	1.36592	1.68099	10	4	0.443219	0.803497
288	K04517	group	UC	-0.782307	0.968087	10	4	0.445624	0.805531
289	K03546	group	UC	-0.811791	1.0189	10	5	0.451777	0.807985
290	K00789	group	UC	-0.756476	0.948886	10	7	0.45151	0.807985
291	K00384	group	UC	-0.25	0.317372	10	5	0.456701	0.812107
292	K03296	group	UC	-0.726709	0.928496	10	5	0.459473	0.815476
293	K07079	group	UC	0.670578	0.867888	10	5	0.46501	0.822167
294	K07407	group	UC	-0.743582	0.969757	10	9	0.468284	0.822479
295	K18332	group	UC	0.543952	0.712753	10	4	0.470295	0.822479
296	K02020	group	UC	1.13511	1.47592	10	5	0.466995	0.822479
297	K06024	group	UC	-0.828875	1.0866	10	5	0.470493	0.822479
298	K00847	group	UC	1.03544	1.36466	10	6	0.472772	0.824912
299	K03076	group	UC	0.96559	1.28987	10	6	0.478495	0.833334
300	K00764	group	UC	0.710743	0.956315	10	8	0.481548	0.834162
301	K00758	group	UC	-0.901934	1.21389	10	4	0.481662	0.834162
302	K02652	group	UC	-0.970178	1.31178	10	4	0.483608	0.835977
303	K06148	group	UC	1.18337	1.608	10	5	0.485699	0.836481
304	K02340	group	UC	0.639291	0.87384	10	6	0.488183	0.837777
305	K01621	group	UC	0.742955	1.02801	10	4	0.493289	0.837777
306	K16785	group	UC	0.788945	1.10305	10	7	0.497618	0.841427
307	K05366	group	UC	-0.762495	1.09464	10	8	0.508534	0.847213
308	K06207	group	UC	0.709136	1.01632	10	7	0.507843	0.847213
309	K03977	group	UC	-0.636486	0.907418	10	7	0.505681	0.847213
310	K00864	group	UC	-1.01847	1.44551	10	9	0.503836	0.847213
311	K01624	group	UC	-0.574788	0.822821	10	5	0.507365	0.847213
312	K07497	group	UC	-0.818794	1.17545	10	5	0.508531	0.847213
313	K00853	group	UC	-0.900328	1.31735	10	5	0.516307	0.85591
314	K10441	group	UC	-0.735884	1.09637	10	5	0.523616	0.861882
315	K01939	group	UC	0.940808	1.40166	10	6	0.523612	0.861882
316	K01874	group	UC	0.41776	0.636946	10	10	0.532858	0.874
317	K03307	group	UC	-0.900328	1.37625	10	4	0.533885	0.874143
318	K01875	group	UC	-0.759985	1.19446	10	8	0.544841	0.884297
319	K09458	group	UC	-1.16471	1.83	10	7	0.544724	0.884297
320	K01759	group	UC	0.710743	1.14058	10	7	0.552944	0.892203
321	K01214	group	UC	1.21968	1.98116	10	5	0.557612	0.892562
322	K00286	group	UC	0.788945	1.28076	10	7	0.557387	0.892562
323	K01873	group	UC	-0.967526	1.60548	10	8	0.565751	0.894681
324	K18682	group	UC	1.11881	1.87795	10	8	0.570087	0.894681
325	K21471	group	UC	-0.457307	0.766216	10	7	0.569408	0.894681
326	K01933	group	UC	0.646887	1.08707	10	6	0.570521	0.894681
327	K03043	group	UC	0.564001	0.966788	10	10	0.577944	0.897308
328	K02004	group	UC	-0.677403	1.17785	10	9	0.583217	0.903987
329	K01586	group	UC	0.750738	1.3097	10	8	0.584435	0.904367
330	K02050	group	UC	-0.678548	1.19009	10	5	0.586393	0.904387
331	K01883	group	UC	-0.438097	0.772805	10	8	0.588495	0.904657
332	K00005	group	UC	-0.25	0.447446	10	5	0.593763	0.906732
333	K10440	group	UC	-0.339643	0.613779	10	5	0.597236	0.91054
334	K01662	group	UC	-0.575744	1.07497	10	6	0.60883	0.920046
335	K00059	group	UC	-0.622225	1.16367	10	7	0.609407	0.920046
336	K12950	group	UC	0.959136	1.83665	10	5	0.617631	0.923913
337	K21636	group	UC	-0.610709	1.20571	10	8	0.628057	0.925843
338	K01421	group	UC	-0.532758	1.04814	10	8	0.626872	0.925843
339	K03438	group	UC	0.459136	0.909166	10	5	0.629061	0.925843
340	K14441	group	UC	0.787042	1.54826	10	7	0.62684	0.925843
341	K02057	group	UC	-0.584224	1.19792	10	9	0.640667	0.926638
342	K01938	group	UC	0.473252	0.954573	10	7	0.635238	0.926638
343	K17318	group	UC	0.664079	1.34551	10	5	0.63673	0.926638
344	K12941	group	UC	-0.25	0.504483	10	3	0.635384	0.926638
345	K03218	group	UC	0.740564	1.55521	10	6	0.648448	0.930643
346	K00852	group	UC	-0.25	0.526906	10	5	0.649611	0.930875
347	K03596	group	UC	0.459136	0.973254	10	5	0.651453	0.931938
348	K15580	group	UC	0.683373	1.49047	10	7	0.660492	0.933716
349	K12573	group	UC	-0.66137	1.43012	10	7	0.657785	0.933716
350	K00821	group	UC	0.646797	1.3911	10	7	0.656081	0.933716
351	K01890	group	UC	-0.491683	1.11667	10	8	0.672989	0.935545
352	K00790	group	UC	0.375279	0.840076	10	9	0.66857	0.935545
353	K02108	group	UC	-0.679503	1.5315	10	5	0.670661	0.935545
354	K03310	group	UC	-0.489247	1.18629	10	9	0.69237	0.938084
355	K20444	group	UC	0.707411	1.69431	10	7	0.688805	0.938084
356	K01752	group	UC	-0.473041	1.19704	10	8	0.704479	0.938084
357	K06131	group	UC	0.407494	0.982528	10	8	0.690748	0.938084
358	K10542	group	UC	-0.623369	1.52145	10	8	0.694258	0.938084
359	K01951	group	UC	-0.757925	1.92733	10	8	0.705836	0.938084
360	K03569	group	UC	-0.735101	1.73276	10	7	0.684126	0.938084
361	K05799	group	UC	-0.25	0.634216	10	4	0.705176	0.938084
362	K03311	group	UC	0.710743	1.76699	10	5	0.699511	0.938084
363	K03614	group	UC	0.56944	1.34009	10	7	0.683647	0.938084
364	K00865	group	UC	0.56944	1.44667	10	6	0.705575	0.938084
365	K03168	group	UC	-0.285819	0.748193	10	6	0.713785	0.938252
366	K07667	group	UC	0.460743	1.23658	10	7	0.720475	0.93975
367	K12574	group	UC	-0.476655	1.29424	10	9	0.723543	0.941111
368	K00087	group	UC	0.640892	1.7535	10	6	0.725538	0.942389
369	K03315	group	UC	-0.25	0.71392	10	5	0.736504	0.945889
370	K01208	group	UC	0.393378	1.09589	10	6	0.73021	0.945889
371	K01810	group	UC	-0.512471	1.44605	10	6	0.733479	0.945889
372	K00134	group	UC	-0.584224	1.67423	10	6	0.737386	0.945889
373	K04485	group	UC	0.49305	1.4519	10	7	0.744128	0.949298
374	K04567	group	UC	0.564502	1.72617	10	8	0.753211	0.955181
375	K16898	group	UC	-0.379395	1.19835	10	9	0.760781	0.957127
376	K03581	group	UC	0.321001	1.03369	10	8	0.765194	0.957127
377	K06972	group	UC	0.371277	1.24067	10	8	0.773435	0.957523
378	K00058	group	UC	0.467192	1.53734	10	8	0.770042	0.957523
379	K00763	group	UC	0.640802	2.1514	10	6	0.774461	0.957523
380	K02117	group	UC	0.389291	1.31255	10	7	0.775385	0.957523
381	K00012	group	UC	-0.433595	1.45859	10	5	0.774888	0.957523
382	K07646	group	UC	0.494651	1.69299	10	7	0.778621	0.957828
383	K03070	group	UC	0.191038	0.660249	10	10	0.780702	0.959118
384	K01803	group	UC	-0.404165	1.44754	10	8	0.788154	0.962805
385	K01840	group	UC	-0.364212	1.30572	10	8	0.788355	0.962805
386	K01008	group	UC	-0.330888	1.17015	10	7	0.785529	0.962805
387	K01190	group	UC	0.267753	1.33792	10	8	0.847072	0.964416
388	K02529	group	UC	0.220629	0.93417	10	8	0.820057	0.964416
389	K07456	group	UC	-0.159845	0.717307	10	9	0.830022	0.964416
390	K03588	group	UC	-0.252863	1.01099	10	8	0.809681	0.964416
391	K00820	group	UC	0.191128	0.877299	10	8	0.833753	0.964416
392	K00088	group	UC	0.237505	1.06023	10	7	0.829146	0.964416
393	K04041	group	UC	0.295445	1.38359	10	7	0.836995	0.964416
394	K02519	group	UC	0.354147	1.53911	10	8	0.824594	0.964416
395	K00975	group	UC	-0.529753	2.19164	10	8	0.815929	0.964416
396	K01839	group	UC	0.284557	1.21663	10	8	0.821764	0.964416
397	K00876	group	UC	-0.153191	0.781482	10	5	0.850159	0.964416
398	K02316	group	UC	0.210743	0.964244	10	6	0.83323	0.964416
399	K10540	group	UC	0.31944	1.4747	10	7	0.834687	0.964416
400	K01754	group	UC	0.238958	1.1902	10	8	0.846587	0.964416
401	K05878	group	UC	-0.25	1.07741	10	4	0.823146	0.964416
402	K07576	group	UC	0.389291	1.59475	10	6	0.814148	0.964416
403	K03551	group	UC	0.284557	1.11977	10	7	0.806705	0.964416
404	K06942	group	UC	-0.259985	1.30142	10	7	0.84734	0.964416
405	K01524	group	UC	0.460743	1.73414	10	6	0.798134	0.964416
406	K03687	group	UC	0.210743	1.02755	10	7	0.843336	0.964416
407	K15582	group	UC	0.460743	1.72756	10	5	0.797385	0.964416
408	K14540	group	UC	-0.227128	1.16834	10	7	0.851382	0.964416
409	K13015	group	UC	0.240564	1.15674	10	4	0.841175	0.964416
410	K12132	group	UC	0.250388	1.37643	10	7	0.860808	0.96452
411	K06871	group	UC	0.229687	1.24605	10	7	0.85898	0.96452
412	K01998	group	UC	-0.297069	1.61552	10	8	0.859317	0.96452
413	K03797	group	UC	0.242075	1.31271	10	8	0.858922	0.96452
414	K10119	group	UC	-0.27864	1.52887	10	5	0.860551	0.96452
415	K01591	group	UC	0.24305	1.28106	10	6	0.854908	0.96452
416	K03615	group	UC	-0.187983	1.00403	10	7	0.856793	0.96452
417	K10439	group	UC	-0.361684	2.23822	10	8	0.87619	0.968915
418	K02335	group	UC	0.225504	1.35339	10	8	0.872378	0.968915
419	K01448	group	UC	-0.177556	1.05778	10	8	0.871443	0.968915
420	K06381	group	UC	0.24305	1.49027	10	7	0.875055	0.968915
421	K00762	group	UC	-0.289257	1.77688	10	8	0.875284	0.968915
422	K03320	group	UC	-0.259985	1.58821	10	6	0.874596	0.968915
423	K03111	group	UC	0.31041	1.81516	10	6	0.869055	0.968915
424	K03737	group	UC	-0.204555	1.34298	10	7	0.883236	0.971236
425	K19294	group	UC	-0.151709	1.01678	10	8	0.8856	0.971236
426	K01689	group	UC	0.170074	1.10544	10	8	0.882068	0.971236
427	K02032	group	UC	-0.227128	1.46434	10	8	0.881115	0.971236
428	K01012	group	UC	-0.156226	1.00237	10	7	0.880545	0.971236
429	K01952	group	UC	-0.106622	0.779351	10	8	0.895033	0.972484
430	K02051	group	UC	0.143378	1.15649	10	6	0.904818	0.972484
431	K01940	group	UC	0.174061	1.39263	10	7	0.904047	0.972484
432	K07462	group	UC	-0.206427	1.66068	10	8	0.90457	0.972484
433	K00773	group	UC	-0.192166	1.53941	10	8	0.904166	0.972484
434	K01091	group	UC	0.187452	1.52394	10	7	0.90556	0.972484
435	K02314	group	UC	0.180705	1.29537	10	6	0.892983	0.972484
436	K07030	group	UC	0.210743	1.46262	10	7	0.889493	0.972484
437	K15986	group	UC	-0.187983	1.32872	10	8	0.891478	0.972484
438	K04070	group	UC	0.138316	1.09412	10	8	0.902956	0.972484
439	K07003	group	UC	0.16493	1.4318	10	8	0.911529	0.974487
440	K01990	group	UC	-0.0768185	0.71772	10	9	0.917767	0.974758
441	K06180	group	UC	-0.145181	1.3117	10	7	0.914976	0.974758
442	K03458	group	UC	-0.16137	1.64001	10	8	0.924377	0.974758
443	K00027	group	UC	-0.153191	1.62264	10	6	0.927431	0.974758
444	K02600	group	UC	-0.179503	1.84732	10	7	0.925315	0.974758
445	K00394	group	UC	0.117601	1.20866	10	4	0.925216	0.974758
446	K04072	group	UC	0.0943237	0.890662	10	4	0.91863	0.974758
447	K18346	group	UC	-0.0901643	1.05529	10	8	0.934304	0.978494
448	K01187	group	UC	0.0628957	0.763046	10	7	0.936615	0.979811
449	K00873	group	UC	0.0786182	1.09958	10	7	0.945001	0.985183
450	K03531	group	UC	-0.087432	1.45498	10	5	0.953762	0.989954
451	K02433	group	UC	0.0991711	1.74656	10	8	0.956307	0.991488
452	K07718	group	UC	0.0285198	0.614514	10	7	0.964279	0.99184
453	K03091	group	UC	-0.0424138	1.03156	10	9	0.968351	0.99184
454	K04077	group	UC	-0.0414213	1.21284	10	7	0.973709	0.99184
455	K03621	group	UC	0.0454451	0.983968	10	6	0.964452	0.99184
456	K03979	group	UC	0.0324962	0.908223	10	6	0.972457	0.99184
457	K06200	group	UC	0.0769456	1.66919	10	5	0.96452	0.99184
458	K03040	group	UC	0.0645022	1.88655	10	7	0.97368	0.99184
459	K01868	group	UC	0.0620165	2.09588	10	8	0.97722	0.99324
460	K01992	group	UC	-0.00172704	1.01525	10	9	0.99869	1
461	K02033	group	UC	0.000738399	1.39756	10	8	0.999593	1
462	K12942	group	UC	-3.60556e-17	0.611578	10	3	1	1
463	K02835	group	UC	0.0148988	1.83991	10	5	0.993765	1
464	K08974	group	UC	0.000646071	1.62263	10	6	0.999693	1
465	K14138	group	UC	-0.0136181	1.7367	10	4	0.993962	1
