# Supplementary material for: MetaFX: feature extraction from whole-genome metagenomic sequencing data
Source: Bioinformatics. 2026 Jan 20;42(2):btag018. doi: 10.1093/bioinformatics/btag018 (PMC12891910; doi:10.1093/bioinformatics/btag018)
Supplement: btag018_Supplementary_Data [file btag018_supplementary_data.zip › STable9.xlsx]

## Sheet: Sheet1
STable 9. GSEA results (Crohn's disease).
	ID	Description	setSize	enrichmentScore	NES	pvalue	p.adjust	qvalue	rank	leading_edge	core_enrichment
ko01250	ko01250	Biosynthesis of nucleotide sugars	12	-0.888144	-1.52543	0.015015	0.162075	0.137796	42	tags=42%, list=9%, signal=39%	K00849/K13015/K03431/K00012/K00790
ko02010	ko02010	ABC transporters	26	0.780215	1.51141	0.0171027	0.162075	0.137796	38	tags=31%, list=8%, signal=30%	K10440/K02011/K02036/K10441/K01997/K02037/K02012/K11085
ko00520	ko00520	Amino sugar and nucleotide sugar metabolism	12	-0.874624	-1.5022	0.0247542	0.162075	0.137796	42	tags=33%, list=9%, signal=31%	K00849/K03431/K00012/K00790
ko01200	ko01200	Carbon metabolism	31	-0.734637	-1.43065	0.0249345	0.162075	0.137796	33	tags=19%, list=7%, signal=19%	K00134/K01647/K14138/K01006/K00874/K00031
ko00970	ko00970	Aminoacyl-tRNA biosynthesis	20	-0.806519	-1.48194	0.0332526	0.172913	0.147011	51	tags=30%, list=11%, signal=28%	K01874/K01869/K01881/K01867/K09698/K01880
